# Supplementary material for: Expression patterns of platinum resistance-related genes in lung adenocarcinoma and related clinical value models
Source: Front Genet. 2022 Nov 24;13:993322. doi: 10.3389/fgene.2022.993322 (PMC9730711; doi:10.3389/fgene.2022.993322)
Supplement: Supplementary file 1 [file Table2.XLSX]

## Sheet: enrichGO of up regulated genes 
# Table 2 Enrichment results of GO terms based on up-regulated genes
ONTOLOGY	ID	Description	GeneRatio	BgRatio	pvalue	p.adjust	qvalue	geneID	Count
BP	GO:0006302	double-strand break repair	25/161	268/18862	5.08599e-19	1.71805e-15	1.22064e-15	BARD1/BLM/BRCA1/BRCA2/BRIP1/CDC7/CHEK1/CHEK2/EME1/FANCB/FANCD2/FEN1/FOXM1/MCM8/POLB/POLQ/PRKDC/RAD51/RAD54L/RECQL4/SLX1A/TIMELESS/TRIP13/TWIST1/XRCC2	25
BP	GO:0006310	DNA recombination	25/161	299/18862	7.13735e-18	1.2055e-14	8.56482e-15	BLM/BRCA1/BRCA2/BRIP1/CDC7/CHEK1/EME1/EXO1/FANCB/FANCD2/FEN1/HSPD1/MCM8/MSH5/POLB/POLQ/PRKDC/RAD51/RAD54L/RECQL4/SLX1A/TIMELESS/TOP2A/TRIP13/XRCC2	25
BP	GO:0006260	DNA replication	22/161	280/18862	2.8924e-15	3.25685e-12	2.31392e-12	BARD1/BLM/BRCA1/BRCA2/BRIP1/CCNA2/CCNE1/CDC7/CHEK1/CHEK2/E2F7/EGF/EME1/EXO1/FEN1/MCM8/POLB/POLQ/RAD51/RECQL4/RRM2/TIMELESS	22
BP	GO:0097193	intrinsic apoptotic signaling pathway	20/161	283/18862	4.21817e-13	3.56225e-10	2.5309e-10	BNIP3/BRCA1/BRCA2/CD24/CHEK2/E2F1/E2F2/ENO1/IKBKE/MELK/MMP9/P4HB/PDK1/PMAIP1/POLB/PRKDC/S100A9/TP63/TRAF2/TRAP1	20
BP	GO:0006979	response to oxidative stress	24/161	444/18862	5.67045e-13	3.83096e-10	2.72182e-10	ABCC2/AKR1C3/BNIP3/CCNA2/COL1A1/CYP2E1/EZH2/FANCD2/G6PD/GCLC/GCLM/MELK/MET/MMP9/NOX5/NQO1/P4HB/PDK1/PRKAA2/S100A7/SLC7A11/TRAF2/TRAP1/TXNRD1	24
BP	GO:0000724	double-strand break repair via homologous recombination	15/161	138/18862	8.47282e-13	4.7702e-10	3.38913e-10	BLM/BRCA1/BRCA2/CDC7/CHEK1/FANCB/FEN1/MCM8/POLQ/RAD51/RAD54L/RECQL4/SLX1A/TIMELESS/XRCC2	15
BP	GO:0000725	recombinational repair	15/161	140/18862	1.04832e-12	5.05888e-10	3.59423e-10	BLM/BRCA1/BRCA2/CDC7/CHEK1/FANCB/FEN1/MCM8/POLQ/RAD51/RAD54L/RECQL4/SLX1A/TIMELESS/XRCC2	15
BP	GO:0070482	response to oxygen levels	21/161	385/18862	1.51837e-11	6.41133e-09	4.55512e-09	ALDH3A1/ATP1B1/BNIP3/BRIP1/CCNA2/CD24/CLDN3/COL1A1/E2F1/EGLN3/EIF4EBP1/ENO1/P4HB/PAK1/PDK1/PMAIP1/POLB/POSTN/SLC2A1/TERT/TWIST1	21
BP	GO:0034599	cellular response to oxidative stress	18/161	299/18862	9.59902e-11	3.60283e-08	2.55974e-08	AKR1C3/BNIP3/CCNA2/EZH2/FANCD2/G6PD/MELK/MET/MMP9/NOX5/NQO1/P4HB/PDK1/PRKAA2/SLC7A11/TRAF2/TRAP1/TXNRD1	18
BP	GO:0072331	signal transduction by p53 class mediator	17/161	263/18862	1.0878e-10	3.67461e-08	2.61073e-08	AURKA/BARD1/BLM/BRCA1/BRCA2/BRIP1/CHEK1/CHEK2/E2F1/E2F2/E2F7/EXO1/FOXM1/PMAIP1/PRKAA2/TP63/TWIST1	17
BP	GO:0062197	cellular response to chemical stress	19/161	347/18862	1.41899e-10	4.19458e-08	2.98016e-08	AKR1C3/BNIP3/CCNA2/EZH2/FANCD2/G6PD/MELK/MET/MMP9/NOX5/NQO1/P4HB/PDK1/PRKAA2/SLC2A1/SLC7A11/TRAF2/TRAP1/TXNRD1	19
BP	GO:0001666	response to hypoxia	19/161	348/18862	1.49008e-10	4.19458e-08	2.98016e-08	ALDH3A1/ATP1B1/BNIP3/BRIP1/CCNA2/CD24/CLDN3/E2F1/EGLN3/EIF4EBP1/ENO1/P4HB/PAK1/PDK1/PMAIP1/POSTN/SLC2A1/TERT/TWIST1	19
BP	GO:0036293	response to decreased oxygen levels	19/161	360/18862	2.64545e-10	6.8741e-08	4.88391e-08	ALDH3A1/ATP1B1/BNIP3/BRIP1/CCNA2/CD24/CLDN3/E2F1/EGLN3/EIF4EBP1/ENO1/P4HB/PAK1/PDK1/PMAIP1/POSTN/SLC2A1/TERT/TWIST1	19
BP	GO:0007127	meiosis I	12/161	121/18862	5.19429e-10	1.25331e-07	8.9045e-08	AURKA/BRCA2/BRIP1/CCNE1/EME1/FANCD2/MSH5/PLK1/RAD51/RAD54L/TOP2A/TRIP13	12
BP	GO:0061982	meiosis I cell cycle process	12/161	126/18862	8.33047e-10	1.79774e-07	1.27725e-07	AURKA/BRCA2/BRIP1/CCNE1/EME1/FANCD2/MSH5/PLK1/RAD51/RAD54L/TOP2A/TRIP13	12
BP	GO:0031570	DNA integrity checkpoint	13/161	156/18862	8.51503e-10	1.79774e-07	1.27725e-07	AURKA/BLM/BRCA1/BRIP1/CHEK1/CHEK2/E2F1/E2F7/EME1/FANCD2/PLK1/PRKDC/TIMELESS	13
BP	GO:0006261	DNA-dependent DNA replication	13/161	157/18862	9.21597e-10	1.83127e-07	1.30108e-07	BLM/BRCA2/CCNE1/CDC7/CHEK2/E2F7/EME1/FEN1/POLB/POLQ/RAD51/RECQL4/TIMELESS	13
BP	GO:0036297	interstrand cross-link repair	9/161	57/18862	1.21748e-09	2.28481e-07	1.62331e-07	EME1/FANCB/FANCD2/FANCG/FANCI/MCM8/RAD51/SLX1A/UBE2T	9
BP	GO:0042770	signal transduction in response to DNA damage	12/161	131/18862	1.30861e-09	2.32657e-07	1.65298e-07	AURKA/BRCA1/BRCA2/CHEK1/CHEK2/E2F1/E2F7/FOXM1/PLK1/PMAIP1/PRKDC/TWIST1	12
BP	GO:0000075	cell cycle checkpoint	14/161	209/18862	3.27731e-09	5.53537e-07	3.93277e-07	AURKA/BLM/BRCA1/BRIP1/CHEK1/CHEK2/E2F1/E2F7/EME1/FANCD2/PLK1/PRKDC/TIMELESS/TRIP13	14
BP	GO:0009991	response to extracellular stimulus	20/161	477/18862	4.71247e-09	7.58034e-07	5.38568e-07	AKR1C3/ALDH3A1/BNIP3/BRIP1/CAD/CBS/COL1A1/EIF4EBP1/G6PD/GCLM/GDF15/KRT18/MMP7/NQO1/PMAIP1/POSTN/PRKAA2/SLC2A1/SLC39A4/SPP1	20
BP	GO:0000077	DNA damage checkpoint	12/161	148/18862	5.31157e-09	8.15567e-07	5.79444e-07	AURKA/BLM/BRCA1/BRIP1/CHEK1/CHEK2/E2F1/E2F7/EME1/FANCD2/PLK1/PRKDC	12
BP	GO:0007568	aging	16/161	304/18862	7.70748e-09	1.13199e-06	8.04259e-07	ALDH3A1/BRCA2/CDKN2A/CHEK1/CHEK2/DKK1/FOXM1/GCLM/MMP7/NQO1/POLB/PRKDC/RAD54L/TERT/TP63/TWIST1	16
BP	GO:0031667	response to nutrient levels	19/161	451/18862	1.09101e-08	1.53559e-06	1.09101e-06	AKR1C3/ALDH3A1/BNIP3/BRIP1/CAD/COL1A1/EIF4EBP1/G6PD/GCLM/GDF15/KRT18/MMP7/NQO1/PMAIP1/POSTN/PRKAA2/SLC2A1/SLC39A4/SPP1	19
BP	GO:0007093	mitotic cell cycle checkpoint	12/161	159/18862	1.19664e-08	1.61689e-06	1.14877e-06	AURKA/BLM/BRCA1/CHEK1/CHEK2/E2F1/E2F7/EME1/FANCD2/PLK1/PRKDC/TRIP13	12
BP	GO:0048732	gland development	18/161	413/18862	1.6225e-08	2.07829e-06	1.47658e-06	AURKA/BRCA2/CAD/E2F7/EGF/EZH2/HOXA13/HOXB13/HOXB3/KRT18/MET/POLB/PRKDC/SCRIB/SIX1/SOX2/SOX9/TP63	18
BP	GO:0045930	negative regulation of mitotic cell cycle	16/161	321/18862	1.66115e-08	2.07829e-06	1.47658e-06	AURKA/BLM/BRCA1/CDKN2A/CHEK1/CHEK2/E2F1/E2F7/EME1/EZH2/FANCD2/FAP/PLK1/PRKDC/SCRIB/TRIP13	16
BP	GO:0060249	anatomical structure homeostasis	19/161	466/18862	1.84435e-08	2.22507e-06	1.58087e-06	ALDOA/BARD1/BLM/BRCA2/CCNE1/CLDN3/EXO1/FEN1/HOXA13/IL17A/PRKDC/PROM1/RAD51/RECQL4/SLC2A1/SLX1A/SOX9/SPP1/TERT	19
BP	GO:0007131	reciprocal meiotic recombination	8/161	58/18862	3.15767e-08	3.46637e-06	2.46279e-06	BRIP1/EME1/FANCD2/MSH5/RAD51/RAD54L/TOP2A/TRIP13	8
BP	GO:0140527	reciprocal homologous recombination	8/161	58/18862	3.15767e-08	3.46637e-06	2.46279e-06	BRIP1/EME1/FANCD2/MSH5/RAD51/RAD54L/TOP2A/TRIP13	8
BP	GO:0051321	meiotic cell cycle	14/161	250/18862	3.20966e-08	3.46637e-06	2.46279e-06	AURKA/BRCA2/BRIP1/CCNE1/EME1/EXO1/FANCD2/MSH5/PLK1/RAD51/RAD54L/TOP2A/TRIP13/XRCC2	14
BP	GO:0140013	meiotic nuclear division	12/161	174/18862	3.28372e-08	3.46637e-06	2.46279e-06	AURKA/BRCA2/BRIP1/CCNE1/EME1/FANCD2/MSH5/PLK1/RAD51/RAD54L/TOP2A/TRIP13	12
BP	GO:1901796	regulation of signal transduction by p53 class mediator	12/161	177/18862	3.97037e-08	4.06421e-06	2.88754e-06	AURKA/BARD1/BLM/BRCA1/BRIP1/CHEK1/CHEK2/EXO1/PMAIP1/PRKAA2/TP63/TWIST1	12
BP	GO:0035825	homologous recombination	8/161	60/18862	4.15455e-08	4.12766e-06	2.93262e-06	BRIP1/EME1/FANCD2/MSH5/RAD51/RAD54L/TOP2A/TRIP13	8
BP	GO:0070317	negative regulation of G0 to G1 transition	7/161	41/18862	5.10239e-08	4.92454e-06	3.49878e-06	BRCA1/CDC7/CHEK1/E2F1/EZH2/RAD51/RRM2	7
BP	GO:1903046	meiotic cell cycle process	12/161	190/18862	8.67776e-08	8.14263e-06	5.78517e-06	AURKA/BRCA2/BRIP1/CCNE1/EME1/FANCD2/MSH5/PLK1/RAD51/RAD54L/TOP2A/TRIP13	12
BP	GO:0097305	response to alcohol	13/161	233/18862	1.05988e-07	9.67642e-06	6.8749e-06	AKR1C2/AKR1C3/BLM/BRCA1/CAD/CLDN3/CYP2E1/EIF4EBP1/G6PD/NQO1/POLB/PRKAA2/RAD51	13
BP	GO:0070316	regulation of G0 to G1 transition	7/161	46/18862	1.17208e-07	1.04192e-05	7.40264e-06	BRCA1/CDC7/CHEK1/E2F1/EZH2/RAD51/RRM2	7
BP	GO:0045023	G0 to G1 transition	7/161	47/18862	1.36738e-07	1.18437e-05	8.41467e-06	BRCA1/CDC7/CHEK1/E2F1/EZH2/RAD51/RRM2	7
BP	GO:0048285	organelle fission	18/161	486/18862	1.88788e-07	1.59431e-05	1.13273e-05	AURKA/BNIP3/BRCA2/BRIP1/CCNE1/CHEK1/CHEK2/EGF/EME1/FANCD2/HOXA13/MSH5/PLK1/RAD51/RAD54L/TOP2A/TRIP13/UBE2S	18
BP	GO:0072401	signal transduction involved in DNA integrity checkpoint	8/161	73/18862	1.98712e-07	1.59821e-05	1.1355e-05	AURKA/BRCA1/CHEK1/CHEK2/E2F1/E2F7/PLK1/PRKDC	8
BP	GO:0072422	signal transduction involved in DNA damage checkpoint	8/161	73/18862	1.98712e-07	1.59821e-05	1.1355e-05	AURKA/BRCA1/CHEK1/CHEK2/E2F1/E2F7/PLK1/PRKDC	8
BP	GO:0000280	nuclear division	17/161	436/18862	2.05204e-07	1.60796e-05	1.14242e-05	AURKA/BRCA2/BRIP1/CCNE1/CHEK1/CHEK2/EGF/EME1/FANCD2/HOXA13/MSH5/PLK1/RAD51/RAD54L/TOP2A/TRIP13/UBE2S	17
BP	GO:0071456	cellular response to hypoxia	12/161	206/18862	2.09445e-07	1.60796e-05	1.14242e-05	BNIP3/BRIP1/CCNA2/E2F1/EGLN3/EIF4EBP1/ENO1/P4HB/PDK1/PMAIP1/TERT/TWIST1	12
BP	GO:0072395	signal transduction involved in cell cycle checkpoint	8/161	76/18862	2.72772e-07	2.04761e-05	1.45479e-05	AURKA/BRCA1/CHEK1/CHEK2/E2F1/E2F7/PLK1/PRKDC	8
BP	GO:0044843	cell cycle G1/S phase transition	14/161	298/18862	2.80459e-07	2.04801e-05	1.45507e-05	AURKA/CCNA2/CCNE1/CDC7/CDKN2A/CHEK2/E2F1/E2F7/EIF4EBP1/EZH2/MCM8/PRKDC/RRM2/TERT	14
BP	GO:0061138	morphogenesis of a branching epithelium	11/161	173/18862	2.84951e-07	2.04801e-05	1.45507e-05	EGF/GREM1/HOXA13/HOXB13/HOXB7/MET/PAK1/SIX1/SOX9/TIMELESS/TP63	11
BP	GO:0030330	DNA damage response, signal transduction by p53 class mediator	9/161	106/18862	3.11263e-07	2.1691e-05	1.5411e-05	AURKA/BRCA1/BRCA2/CHEK2/E2F1/E2F7/FOXM1/PMAIP1/TWIST1	9
BP	GO:0036294	cellular response to decreased oxygen levels	12/161	214/18862	3.15923e-07	2.1691e-05	1.5411e-05	BNIP3/BRIP1/CCNA2/E2F1/EGLN3/EIF4EBP1/ENO1/P4HB/PDK1/PMAIP1/TERT/TWIST1	12
BP	GO:0010332	response to gamma radiation	7/161	53/18862	3.21063e-07	2.1691e-05	1.5411e-05	BRCA2/CHEK2/FANCD2/POLB/PRKDC/RAD51/XRCC2	7
BP	GO:0010212	response to ionizing radiation	10/161	142/18862	3.92072e-07	2.5969e-05	1.84504e-05	BLM/BRCA1/BRCA2/CHEK2/FANCD2/POLB/PRKDC/RAD51/RAD54L/XRCC2	10
BP	GO:0010948	negative regulation of cell cycle process	15/161	359/18862	4.65237e-07	3.02225e-05	2.14725e-05	AURKA/BLM/BRCA1/CDC7/CDKN2A/CHEK1/CHEK2/E2F1/E2F7/EZH2/PLK1/PRKDC/RAD51/RRM2/TRIP13	15
BP	GO:0000302	response to reactive oxygen species	12/161	224/18862	5.1521e-07	3.28374e-05	2.33303e-05	AKR1C3/BNIP3/CCNA2/COL1A1/CYP2E1/EZH2/MET/MMP9/NQO1/S100A7/TRAF2/TRAP1	12
BP	GO:0098727	maintenance of cell number	10/161	148/18862	5.75357e-07	3.59918e-05	2.55714e-05	CDH2/EZH2/FANCD2/IGF2BP1/LIN28A/POU5F1/SOX2/SOX9/TET1/TP63	10
BP	GO:0001763	morphogenesis of a branching structure	11/161	186/18862	5.88399e-07	3.61384e-05	2.56756e-05	EGF/GREM1/HOXA13/HOXB13/HOXB7/MET/PAK1/SIX1/SOX9/TIMELESS/TP63	11
BP	GO:0007569	cell aging	9/161	115/18862	6.24383e-07	3.76637e-05	2.67593e-05	BRCA2/CDKN2A/CHEK1/CHEK2/FOXM1/PRKDC/TERT/TP63/TWIST1	9
BP	GO:0000082	G1/S transition of mitotic cell cycle	13/161	275/18862	7.08313e-07	4.09176e-05	2.90711e-05	AURKA/CCNE1/CDC7/CDKN2A/CHEK2/E2F1/E2F7/EIF4EBP1/EZH2/MCM8/PRKDC/RRM2/TERT	13
BP	GO:2000779	regulation of double-strand break repair	8/161	86/18862	7.14155e-07	4.09176e-05	2.90711e-05	CHEK1/FANCB/FOXM1/POLQ/PRKDC/RAD51/TIMELESS/TWIST1	8
BP	GO:0071453	cellular response to oxygen levels	12/161	231/18862	7.14665e-07	4.09176e-05	2.90711e-05	BNIP3/BRIP1/CCNA2/E2F1/EGLN3/EIF4EBP1/ENO1/P4HB/PDK1/PMAIP1/TERT/TWIST1	12
BP	GO:1901654	response to ketone	11/161	193/18862	8.48739e-07	4.66987e-05	3.31784e-05	ABCC2/AKR1C2/AKR1C3/CAD/CLDN4/DSG1/FBXO32/HOXB13/NQO1/PRKAA2/SPP1	11
BP	GO:0001708	cell fate specification	8/161	88/18862	8.52733e-07	4.66987e-05	3.31784e-05	DKK1/HOXA13/POU5F1/SIX1/SOX1/SOX2/SOX9/TLX3	8
BP	GO:0007050	cell cycle arrest	12/161	235/18862	8.5711e-07	4.66987e-05	3.31784e-05	AURKA/BARD1/BRCA1/CDKN2A/CHEK2/E2F1/E2F7/FAP/FOXM1/IFNG/PRKAA2/SOX2	12
BP	GO:0030647	aminoglycoside antibiotic metabolic process	4/161	10/18862	1.03182e-06	5.53252e-05	3.93074e-05	AKR1B10/AKR1C1/AKR1C2/AKR1C3	4
BP	GO:0000723	telomere maintenance	10/161	161/18862	1.24609e-06	6.577e-05	4.67282e-05	BLM/BRCA2/CCNE1/EXO1/FEN1/PRKDC/RAD51/RECQL4/SLX1A/TERT	10
BP	GO:0030198	extracellular matrix organization	15/161	393/18862	1.44603e-06	7.41314e-05	5.26688e-05	COL11A1/COL1A1/COL3A1/COL6A3/FAP/GREM1/ITGB8/MMP10/MMP20/MMP7/MMP9/POSTN/PRSS1/SOX9/SPP1	15
BP	GO:0070997	neuron death	14/161	342/18862	1.45433e-06	7.41314e-05	5.26688e-05	BNIP3/DKK1/EGLN3/G6PD/GCLM/IFNG/NQO1/POLB/SIX1/SLC7A11/TERT/TP63/TRAF2/XRCC2	14
BP	GO:0009314	response to radiation	16/161	447/18862	1.47114e-06	7.41314e-05	5.26688e-05	BLM/BRCA1/BRCA2/CHEK1/CHEK2/COL3A1/FANCD2/FANCG/FEN1/MMP9/POLB/PRKDC/RAD51/RAD54L/SLC7A11/XRCC2	16
BP	GO:0043062	extracellular structure organization	15/161	394/18862	1.49228e-06	7.41314e-05	5.26688e-05	COL11A1/COL1A1/COL3A1/COL6A3/FAP/GREM1/ITGB8/MMP10/MMP20/MMP7/MMP9/POSTN/PRSS1/SOX9/SPP1	15
BP	GO:0045787	positive regulation of cell cycle	15/161	395/18862	1.53986e-06	7.53861e-05	5.35603e-05	AURKA/BRCA1/BRCA2/CDC7/CHEK1/CHEK2/E2F1/E2F7/EGF/EIF4EBP1/EZH2/FAP/FEN1/HOXA13/TERT	15
BP	GO:0045229	external encapsulating structure organization	15/161	396/18862	1.58879e-06	7.66705e-05	5.44728e-05	COL11A1/COL1A1/COL3A1/COL6A3/FAP/GREM1/ITGB8/MMP10/MMP20/MMP7/MMP9/POSTN/PRSS1/SOX9/SPP1	15
BP	GO:1901991	negative regulation of mitotic cell cycle phase transition	12/161	250/18862	1.64195e-06	7.81197e-05	5.55025e-05	AURKA/BLM/BRCA1/CDKN2A/CHEK1/CHEK2/E2F1/E2F7/EZH2/PLK1/PRKDC/TRIP13	12
BP	GO:0006282	regulation of DNA repair	9/161	130/18862	1.75324e-06	8.22564e-05	5.84415e-05	BRCA1/CHEK1/FANCB/FOXM1/POLQ/PRKDC/RAD51/TIMELESS/TWIST1	9
BP	GO:0000729	DNA double-strand break processing	5/161	25/18862	1.9703e-06	9.11735e-05	6.47769e-05	BARD1/BLM/BRCA1/BRIP1/SLX1A	5
BP	GO:0071496	cellular response to external stimulus	13/161	303/18862	2.09048e-06	9.54276e-05	6.77994e-05	AKR1C3/BNIP3/BRIP1/CBS/CHEK1/COL1A1/MMP7/PMAIP1/POSTN/PRKAA2/SLC2A1/SLC39A4/SOX9	13
BP	GO:0008630	intrinsic apoptotic signaling pathway in response to DNA damage	8/161	100/18862	2.26415e-06	0.000101977	7.24527e-05	BRCA1/BRCA2/CHEK2/E2F1/IKBKE/POLB/PRKDC/TP63	8
BP	GO:0006534	cysteine metabolic process	4/161	12/18862	2.39991e-06	0.000106669	7.57865e-05	CBS/GCLC/GCLM/SLC7A11	4
BP	GO:0032200	telomere organization	10/161	174/18862	2.51809e-06	0.000110469	7.84858e-05	BLM/BRCA2/CCNE1/EXO1/FEN1/PRKDC/RAD51/RECQL4/SLX1A/TERT	10
BP	GO:0042493	response to drug	14/161	359/18862	2.56506e-06	0.000111087	7.8925e-05	ABCC2/ABCC3/ALDH3A1/CAD/CHEK2/COL1A1/CYP2E1/GCLM/NQO1/NR1I2/PRKAA2/RAD51/RAD54L/RET	14
BP	GO:0044773	mitotic DNA damage checkpoint	8/161	102/18862	2.63e-06	0.000112458	7.98988e-05	AURKA/BLM/CHEK2/E2F1/E2F7/EME1/FANCD2/PRKDC	8
BP	GO:0018105	peptidyl-serine phosphorylation	13/161	310/18862	2.68848e-06	0.000113521	8.06544e-05	AURKA/CDC7/CHEK2/DKK1/IFNG/IKBKE/IL11/MAST1/PAK1/PLK1/PRKAA2/PRKDC/RET	13
BP	GO:0090329	regulation of DNA-dependent DNA replication	6/161	47/18862	2.83211e-06	0.000118109	8.39143e-05	BLM/BRCA2/CDC7/CHEK2/E2F7/TIMELESS	6
BP	GO:2001020	regulation of response to DNA damage stimulus	11/161	221/18862	3.18656e-06	0.000131271	9.32653e-05	BRCA1/CHEK1/CHEK2/FANCB/FOXM1/PMAIP1/POLQ/PRKDC/RAD51/TIMELESS/TWIST1	11
BP	GO:1901988	negative regulation of cell cycle phase transition	12/161	268/18862	3.37598e-06	0.000137398	9.76186e-05	AURKA/BLM/BRCA1/CDKN2A/CHEK1/CHEK2/E2F1/E2F7/EZH2/PLK1/PRKDC/TRIP13	12
BP	GO:0044774	mitotic DNA integrity checkpoint	8/161	106/18862	3.51408e-06	0.000141316	0.000100402	AURKA/BLM/CHEK2/E2F1/E2F7/EME1/FANCD2/PRKDC	8
BP	GO:0006275	regulation of DNA replication	8/161	107/18862	3.77079e-06	0.000148113	0.000105231	BLM/BRCA2/CCNA2/CDC7/CHEK2/E2F7/EGF/TIMELESS	8
BP	GO:0032508	DNA duplex unwinding	8/161	107/18862	3.77079e-06	0.000148113	0.000105231	BLM/BRIP1/MCM8/POLQ/RAD51/RAD54L/RECQL4/TOP2A	8
BP	GO:0019827	stem cell population maintenance	9/161	146/18862	4.58018e-06	0.000177837	0.00012635	CDH2/FANCD2/IGF2BP1/LIN28A/POU5F1/SOX2/SOX9/TET1/TP63	9
BP	GO:0071900	regulation of protein serine/threonine kinase activity	16/161	492/18862	5.03291e-06	0.000193195	0.000137261	BLM/CCNA2/CCNE1/CD24/CDKN2A/DKK1/EGF/EZH2/GDF15/IFNG/PAK1/PLK1/RET/SERPINB3/TRAF2/UCHL1	16
BP	GO:0090183	regulation of kidney development	5/161	30/18862	5.1057e-06	0.000193787	0.000137682	GREM1/HOXB7/RET/SIX1/SOX9	5
BP	GO:0018209	peptidyl-serine modification	13/161	333/18862	5.86298e-06	0.000220057	0.000156346	AURKA/CDC7/CHEK2/DKK1/IFNG/IKBKE/IL11/MAST1/PAK1/PLK1/PRKAA2/PRKDC/RET	13
BP	GO:0032392	DNA geometric change	8/161	114/18862	6.05363e-06	0.000224716	0.000159656	BLM/BRIP1/MCM8/POLQ/RAD51/RAD54L/RECQL4/TOP2A	8
BP	GO:0008637	apoptotic mitochondrial changes	8/161	118/18862	7.81816e-06	0.000287062	0.000203952	BIK/BNIP3/E2F1/GCLM/HSPD1/MMP9/PMAIP1/TP63	8
BP	GO:0019748	secondary metabolic process	6/161	56/18862	8.03824e-06	0.000291969	0.000207438	ABCC2/AKR1B10/AKR1C1/AKR1C2/AKR1C3/SLC7A11	6
BP	GO:1905332	positive regulation of morphogenesis of an epithelium	5/161	33/18862	8.32932e-06	0.000299324	0.000212663	EGF/GREM1/HOXB7/SIX1/SOX9	5
BP	GO:0034614	cellular response to reactive oxygen species	9/161	159/18862	9.17179e-06	0.00032613	0.000231708	AKR1C3/BNIP3/CCNA2/EZH2/MET/MMP9/NQO1/TRAF2/TRAP1	9
BP	GO:0009612	response to mechanical stimulus	10/161	202/18862	9.47656e-06	0.000333456	0.000236914	BNIP3/CDH2/CHEK1/COL11A1/COL1A1/COL3A1/MMP7/POSTN/SLC2A1/SOX9	10
BP	GO:0051052	regulation of DNA metabolic process	13/161	353/18862	1.09563e-05	0.000369614	0.000262603	BLM/BRCA1/CHEK1/FANCB/FOXM1/GREM1/POLQ/PRKDC/RAD51/SLX1A/TIMELESS/TWIST1/ZNF93	13
BP	GO:0045132	meiotic chromosome segregation	7/161	89/18862	1.1099e-05	0.000369614	0.000262603	BRIP1/CCNE1/EME1/FANCD2/PLK1/TOP2A/TRIP13	7
BP	GO:0006978	DNA damage response, signal transduction by p53 class mediator resulting in transcription of p21 class mediator	4/161	17/18862	1.11606e-05	0.000369614	0.000262603	BRCA1/BRCA2/CHEK2/FOXM1	4
BP	GO:0090190	positive regulation of branching involved in ureteric bud morphogenesis	4/161	17/18862	1.11606e-05	0.000369614	0.000262603	GREM1/HOXB7/SIX1/SOX9	4
BP	GO:0090399	replicative senescence	4/161	17/18862	1.11606e-05	0.000369614	0.000262603	CDKN2A/CHEK1/CHEK2/TERT	4
BP	GO:2000104	negative regulation of DNA-dependent DNA replication	4/161	17/18862	1.11606e-05	0.000369614	0.000262603	BLM/BRCA2/CHEK2/TIMELESS	4
BP	GO:0090068	positive regulation of cell cycle process	12/161	303/18862	1.17363e-05	0.000384904	0.000273466	AURKA/BRCA1/CDC7/CHEK2/E2F1/E2F7/EGF/EZH2/FAP/FEN1/HOXA13/TERT	12
BP	GO:0042180	cellular ketone metabolic process	11/161	254/18862	1.19664e-05	0.000388679	0.000276148	AKR1B10/AKR1C1/AKR1C2/AKR1C3/BRCA1/NQO1/PDK1/PRKAA2/SLC7A11/SOX9/TWIST1	11
BP	GO:0042772	DNA damage response, signal transduction resulting in transcription	4/161	18/18862	1.42541e-05	0.000458576	0.000325809	BRCA1/BRCA2/CHEK2/FOXM1	4
BP	GO:0045862	positive regulation of proteolysis	13/161	367/18862	1.65365e-05	0.000526983	0.000374411	AURKA/CLDN3/CLDN4/EGF/EGLN3/ENO1/HSPD1/IFNG/PLK1/PMAIP1/S100A9/SERPINB3/TRAF2	13
BP	GO:0071241	cellular response to inorganic substance	10/161	216/18862	1.69781e-05	0.000536001	0.000380817	AKR1C3/BLM/BNIP3/CCNA2/MMP9/NQO1/PRKAA2/RAD51/TIMELESS/TRAF2	10
BP	GO:0044786	cell cycle DNA replication	6/161	64/18862	1.75464e-05	0.000548812	0.00038992	BRCA2/CDC7/CHEK2/E2F7/FEN1/RAD51	6
BP	GO:0097150	neuronal stem cell population maintenance	4/161	19/18862	1.79354e-05	0.000555832	0.000394907	CDH2/FANCD2/IGF2BP1/SOX2	4
BP	GO:0016572	histone phosphorylation	5/161	39/18862	1.93886e-05	0.000595405	0.000423023	AURKA/CCNA2/CHEK1/PRKAA2/TWIST1	5
BP	GO:0001655	urogenital system development	12/161	320/18862	2.01904e-05	0.000614444	0.00043655	CD24/GREM1/HOXA13/HOXB13/HOXB7/LIN28A/MMP9/PROM1/RET/SIX1/SOX9/TP63	12
BP	GO:0042908	xenobiotic transport	5/161	40/18862	2.20064e-05	0.000659908	0.000468851	ABCC2/ABCC3/NR1I2/SLC2A1/SLC7A5	5
BP	GO:0090189	regulation of branching involved in ureteric bud morphogenesis	4/161	20/18862	2.22704e-05	0.000659908	0.000468851	GREM1/HOXB7/SIX1/SOX9	4
BP	GO:1902644	tertiary alcohol metabolic process	4/161	20/18862	2.22704e-05	0.000659908	0.000468851	AKR1B10/AKR1C1/AKR1C2/AKR1C3	4
BP	GO:1901990	regulation of mitotic cell cycle phase transition	14/161	439/18862	2.50038e-05	0.00073446	0.000521819	AURKA/BLM/BRCA1/CDC7/CDKN2A/CHEK1/CHEK2/E2F1/E2F7/EZH2/PLK1/PRKDC/TERT/TRIP13	14
BP	GO:0048545	response to steroid hormone	12/161	330/18862	2.73224e-05	0.000789009	0.000560574	ABCC2/AKR1C3/ALDH3A1/BRCA1/CAD/CLDN4/COL1A1/DSG1/FBXO32/PAK1/SPP1/TP63	12
BP	GO:0016137	glycoside metabolic process	4/161	21/18862	2.7328e-05	0.000789009	0.000560574	AKR1B10/AKR1C1/AKR1C2/AKR1C3	4
BP	GO:0051402	neuron apoptotic process	10/161	230/18862	2.91116e-05	0.00083338	0.0005921	BNIP3/EGLN3/G6PD/GCLM/NQO1/POLB/SIX1/TERT/TP63/XRCC2	10
BP	GO:0048754	branching morphogenesis of an epithelial tube	8/161	143/18862	3.17228e-05	0.000900502	0.000639788	EGF/GREM1/HOXB7/MET/PAK1/SIX1/SOX9/TIMELESS	8
BP	GO:0035987	endodermal cell differentiation	5/161	44/18862	3.53349e-05	0.000994677	0.000706698	COL11A1/DKK1/MMP9/POU5F1/SOX2	5
BP	GO:0071156	regulation of cell cycle arrest	7/161	108/18862	3.92296e-05	0.00109519	0.000778108	AURKA/BRCA1/CHEK2/E2F1/E2F7/FAP/FOXM1	7
BP	GO:0071260	cellular response to mechanical stimulus	6/161	74/18862	4.04144e-05	0.00111901	0.000795037	BNIP3/CHEK1/COL1A1/MMP7/SLC2A1/SOX9	6
BP	GO:0072332	intrinsic apoptotic signaling pathway by p53 class mediator	6/161	75/18862	4.36215e-05	0.00119799	0.00085115	BRCA2/CHEK2/E2F1/E2F2/PMAIP1/TP63	6
BP	GO:2001233	regulation of apoptotic signaling pathway	12/161	348/18862	4.57842e-05	0.00124274	0.000882941	BRCA1/ENO1/GCLM/MMP9/P4HB/PMAIP1/RET/S100A9/TERT/TP63/TRAF2/TRAP1	12
BP	GO:0048608	reproductive structure development	13/161	405/18862	4.59865e-05	0.00124274	0.000882941	AKR1C3/BIK/BRCA2/BRIP1/E2F7/FANCG/HOXA13/HOXB13/ITGB8/KRT8/SOX9/SPP1/TP63	13
BP	GO:0010569	regulation of double-strand break repair via homologous recombination	5/161	47/18862	4.88903e-05	0.00129025	0.000916694	CHEK1/FANCB/POLQ/RAD51/TIMELESS	5
BP	GO:0030574	collagen catabolic process	5/161	47/18862	4.88903e-05	0.00129025	0.000916694	FAP/MMP10/MMP20/MMP7/MMP9	5
BP	GO:0030857	negative regulation of epithelial cell differentiation	5/161	47/18862	4.88903e-05	0.00129025	0.000916694	EZH2/IFNG/MMP9/SOX9/TP63	5
BP	GO:0061458	reproductive system development	13/161	408/18862	4.95884e-05	0.00129852	0.000922575	AKR1C3/BIK/BRCA2/BRIP1/E2F7/FANCG/HOXA13/HOXB13/ITGB8/KRT8/SOX9/SPP1/TP63	13
BP	GO:0071103	DNA conformation change	12/161	352/18862	5.11126e-05	0.00132814	0.000943617	BLM/BRIP1/CDKN2A/MCM8/POLQ/RAD51/RAD54L/RECQL4/SOX9/SRPK1/TET1/TOP2A	12
BP	GO:0060740	prostate gland epithelium morphogenesis	4/161	25/18862	5.62441e-05	0.00145033	0.00103043	HOXA13/HOXB13/SOX9/TP63	4
BP	GO:1901214	regulation of neuron death	11/161	302/18862	5.86218e-05	0.00150019	0.00106585	DKK1/EGLN3/G6PD/GCLM/IFNG/NQO1/SIX1/SLC7A11/TERT/TRAF2/XRCC2	11
BP	GO:0045005	DNA-dependent DNA replication maintenance of fidelity	5/161	49/18862	5.99476e-05	0.00152258	0.00108176	BLM/BRCA2/EME1/RAD51/TIMELESS	5
BP	GO:0048863	stem cell differentiation	10/161	251/18862	6.08854e-05	0.00153486	0.00109049	CDH2/EPCAM/GREM1/KRT18/LIN28A/PRKDC/RET/SOX9/TP63/TWIST1	10
BP	GO:1901987	regulation of cell cycle phase transition	14/161	478/18862	6.29172e-05	0.00157433	0.00111853	AURKA/BLM/BRCA1/CDC7/CDKN2A/CHEK1/CHEK2/E2F1/E2F7/EZH2/PLK1/PRKDC/TERT/TRIP13	14
BP	GO:0022617	extracellular matrix disassembly	6/161	81/18862	6.74088e-05	0.00167432	0.00118957	FAP/MMP10/MMP20/MMP7/MMP9/PRSS1	6
BP	GO:0060562	epithelial tube morphogenesis	11/161	309/18862	7.19756e-05	0.00176788	0.00125604	EGF/GREM1/HOXB7/MET/PAK1/RET/SCRIB/SIX1/SOX9/TIMELESS/TWIST1	11
BP	GO:0071158	positive regulation of cell cycle arrest	6/161	82/18862	7.22223e-05	0.00176788	0.00125604	AURKA/BRCA1/CHEK2/E2F1/E2F7/FAP	6
BP	GO:2000134	negative regulation of G1/S transition of mitotic cell cycle	7/161	119/18862	7.28801e-05	0.00177114	0.00125836	AURKA/CDKN2A/CHEK2/E2F1/E2F7/EZH2/PRKDC	7
BP	GO:0060284	regulation of cell development	14/161	485/18862	7.34658e-05	0.00177263	0.00125941	AURKA/E2F1/EZH2/HOXB3/IFNG/L1CAM/LIN28A/P4HB/PAK1/POSTN/PRKDC/RET/SPP1/XRCC2	14
BP	GO:0000086	G2/M transition of mitotic cell cycle	10/161	258/18862	7.65677e-05	0.00180629	0.00128333	AURKA/BLM/BRCA1/CCNA2/CDC7/CHEK1/CHEK2/FOXM1/MELK/PLK1	10
BP	GO:0007143	female meiotic nuclear division	4/161	27/18862	7.69997e-05	0.00180629	0.00128333	AURKA/PLK1/TOP2A/TRIP13	4
BP	GO:0060512	prostate gland morphogenesis	4/161	27/18862	7.69997e-05	0.00180629	0.00128333	HOXA13/HOXB13/SOX9/TP63	4
BP	GO:0090200	positive regulation of release of cytochrome c from mitochondria	4/161	27/18862	7.69997e-05	0.00180629	0.00128333	BIK/BNIP3/MMP9/PMAIP1	4
BP	GO:0010822	positive regulation of mitochondrion organization	6/161	84/18862	8.26711e-05	0.00192595	0.00136835	BIK/BNIP3/E2F1/MMP9/PMAIP1/TP63	6
BP	GO:0007584	response to nutrient	8/161	165/18862	8.74262e-05	0.00201694	0.001433	AKR1C3/ALDH3A1/BRIP1/COL1A1/GCLM/NQO1/POSTN/SPP1	8
BP	GO:0001706	endoderm formation	5/161	53/18862	8.77711e-05	0.00201694	0.001433	COL11A1/DKK1/MMP9/POU5F1/SOX2	5
BP	GO:0090344	negative regulation of cell aging	4/161	28/18862	8.9238e-05	0.0020368	0.0014471	FOXM1/PRKDC/TERT/TWIST1	4
BP	GO:1902807	negative regulation of cell cycle G1/S phase transition	7/161	124/18862	9.45148e-05	0.00214276	0.00152239	AURKA/CDKN2A/CHEK2/E2F1/E2F7/EZH2/PRKDC	7
BP	GO:0090657	telomeric loop disassembly	3/161	11/18862	9.57772e-05	0.0021569	0.00153244	BLM/RECQL4/SLX1A	3
BP	GO:0071466	cellular response to xenobiotic stimulus	7/161	125/18862	9.94126e-05	0.00220931	0.00156967	ABCC2/AKR1C1/ALDH3A1/CYP2E1/E2F1/NQO1/NR1I2	7
BP	GO:0072175	epithelial tube formation	7/161	125/18862	9.94126e-05	0.00220931	0.00156967	EGF/GREM1/RET/SCRIB/SIX1/SOX9/TWIST1	7
BP	GO:0097191	extrinsic apoptotic signaling pathway	9/161	217/18862	0.000105402	0.00232711	0.00165336	BRCA1/GCLM/IFNG/KRT18/KRT8/PMAIP1/RET/TERT/TRAF2	9
BP	GO:0072080	nephron tubule development	6/161	88/18862	0.000107172	0.00235083	0.00167022	CD24/GREM1/HOXB7/PROM1/SIX1/SOX9	6
BP	GO:0051302	regulation of cell division	8/161	171/18862	0.000112125	0.0024436	0.00173613	AURKA/BLM/BRCA2/E2F7/KIF20A/PLK1/POU5F1/TP63	8
BP	GO:0036473	cell death in response to oxidative stress	6/161	89/18862	0.000114117	0.00245534	0.00174447	MELK/MET/P4HB/PDK1/SLC7A11/TRAP1	6
BP	GO:0097306	cellular response to alcohol	6/161	89/18862	0.000114117	0.00245534	0.00174447	AKR1C2/AKR1C3/BLM/BRCA1/PRKAA2/RAD51	6
BP	GO:0061326	renal tubule development	6/161	90/18862	0.000121415	0.00259582	0.00184428	CD24/GREM1/HOXB7/PROM1/SIX1/SOX9	6
BP	GO:0072431	signal transduction involved in mitotic G1 DNA damage checkpoint	5/161	57/18862	0.000124598	0.00263057	0.00186896	AURKA/CHEK2/E2F1/E2F7/PRKDC	5
BP	GO:1902400	intracellular signal transduction involved in G1 DNA damage checkpoint	5/161	57/18862	0.000124598	0.00263057	0.00186896	AURKA/CHEK2/E2F1/E2F7/PRKDC	5
BP	GO:2000045	regulation of G1/S transition of mitotic cell cycle	8/161	174/18862	0.000126486	0.00264616	0.00188004	AURKA/CDKN2A/CHEK2/E2F1/E2F7/EZH2/PRKDC/TERT	8
BP	GO:0072711	cellular response to hydroxyurea	3/161	12/18862	0.000126903	0.00264616	0.00188004	BLM/RAD51/TIMELESS	3
BP	GO:0009410	response to xenobiotic stimulus	7/161	131/18862	0.000133326	0.00273141	0.00194061	ABCC2/AKR1C1/ALDH3A1/CYP2E1/E2F1/NQO1/NR1I2	7
BP	GO:0072073	kidney epithelium development	7/161	131/18862	0.000133326	0.00273141	0.00194061	CD24/GREM1/HOXB7/PROM1/RET/SIX1/SOX9	7
BP	GO:0044839	cell cycle G2/M phase transition	10/161	276/18862	0.000133417	0.00273141	0.00194061	AURKA/BLM/BRCA1/CCNA2/CDC7/CHEK1/CHEK2/FOXM1/MELK/PLK1	10
BP	GO:0003382	epithelial cell morphogenesis	4/161	31/18862	0.000134431	0.00273559	0.00194358	CLDN3/HOXA13/MET/RAB25	4
BP	GO:1901655	cellular response to ketone	6/161	92/18862	0.00013712	0.0027736	0.00197059	ABCC2/AKR1C2/AKR1C3/FBXO32/PRKAA2/SPP1	6
BP	GO:0007565	female pregnancy	8/161	177/18862	0.000142334	0.00286192	0.00203334	ABCC2/CAD/CLDN4/DSG1/MMP7/MMP9/SLC2A1/SPP1	8
BP	GO:0033260	nuclear DNA replication	5/161	59/18862	0.000146948	0.00290286	0.00206242	BRCA2/CDC7/CHEK2/FEN1/RAD51	5
BP	GO:1902402	signal transduction involved in mitotic DNA damage checkpoint	5/161	59/18862	0.000146948	0.00290286	0.00206242	AURKA/CHEK2/E2F1/E2F7/PRKDC	5
BP	GO:1902403	signal transduction involved in mitotic DNA integrity checkpoint	5/161	59/18862	0.000146948	0.00290286	0.00206242	AURKA/CHEK2/E2F1/E2F7/PRKDC	5
BP	GO:0052547	regulation of peptidase activity	13/161	455/18862	0.000147974	0.00290615	0.00206476	CLDN3/CLDN4/COL6A3/EGLN3/HSPD1/MMP9/PMAIP1/S100A9/SERPINB3/SOX2/TP63/TRAF2/WFDC2	13
BP	GO:0010165	response to X-ray	4/161	32/18862	0.000152619	0.00298004	0.00211726	BLM/BRCA2/RAD51/XRCC2	4
BP	GO:0072593	reactive oxygen species metabolic process	10/161	281/18862	0.000154421	0.00298606	0.00212154	AKR1C3/BNIP3/BRCA1/FOXM1/G6PD/IFNG/NOX5/NQO1/PMAIP1/TRAP1	10
BP	GO:0007059	chromosome segregation	11/161	337/18862	0.000154695	0.00298606	0.00212154	BIRC5/BRCA1/BRIP1/CCNE1/EME1/FANCD2/FEN1/PLK1/SRPK1/TOP2A/TRIP13	11
BP	GO:0045143	homologous chromosome segregation	5/161	60/18862	0.000159211	0.0030385	0.00215879	BRIP1/CCNE1/FANCD2/PLK1/TRIP13	5
BP	GO:0090342	regulation of cell aging	5/161	60/18862	0.000159211	0.0030385	0.00215879	CDKN2A/FOXM1/PRKDC/TERT/TWIST1	5
BP	GO:0042063	gliogenesis	10/161	283/18862	0.00016357	0.00307662	0.00218588	BNIP3/CDH2/E2F1/EZH2/IFNG/LIN28A/S100A9/SOX1/SOX2/SOX9	10
BP	GO:0001711	endodermal cell fate commitment	3/161	13/18862	0.000163941	0.00307662	0.00218588	DKK1/POU5F1/SOX2	3
BP	GO:0072710	response to hydroxyurea	3/161	13/18862	0.000163941	0.00307662	0.00218588	BLM/RAD51/TIMELESS	3
BP	GO:0070542	response to fatty acid	5/161	61/18862	0.000172241	0.00316726	0.00225027	AKR1C1/AKR1C2/AKR1C3/E2F1/SOX9	5
BP	GO:0072413	signal transduction involved in mitotic cell cycle checkpoint	5/161	61/18862	0.000172241	0.00316726	0.00225027	AURKA/CHEK2/E2F1/E2F7/PRKDC	5
BP	GO:1905330	regulation of morphogenesis of an epithelium	5/161	61/18862	0.000172241	0.00316726	0.00225027	EGF/GREM1/HOXB7/SIX1/SOX9	5
BP	GO:0015721	bile acid and bile salt transport	4/161	33/18862	0.000172521	0.00316726	0.00225027	ABCC2/ABCC3/AKR1C1/SLCO1B3	4
BP	GO:0001889	liver development	7/161	138/18862	0.000184176	0.00334488	0.00237647	AURKA/CAD/E2F7/EZH2/KRT18/MET/SOX9	7
BP	GO:0072006	nephron development	7/161	138/18862	0.000184176	0.00334488	0.00237647	CD24/GREM1/HOXB7/PROM1/RET/SIX1/SOX9	7
BP	GO:0031571	mitotic G1 DNA damage checkpoint	5/161	62/18862	0.00018607	0.00336121	0.00238807	AURKA/CHEK2/E2F1/E2F7/PRKDC	5
BP	GO:0031668	cellular response to extracellular stimulus	9/161	235/18862	0.000192093	0.00343514	0.00244059	AKR1C3/BRIP1/CBS/COL1A1/PMAIP1/POSTN/PRKAA2/SLC2A1/SLC39A4	9
BP	GO:0010565	regulation of cellular ketone metabolic process	8/161	185/18862	0.000192769	0.00343514	0.00244059	AKR1C3/BRCA1/NQO1/PDK1/PRKAA2/SLC7A11/SOX9/TWIST1	8
BP	GO:0008156	negative regulation of DNA replication	4/161	34/18862	0.000194231	0.00343514	0.00244059	BLM/BRCA2/CHEK2/TIMELESS	4
BP	GO:1901661	quinone metabolic process	4/161	34/18862	0.000194231	0.00343514	0.00244059	AKR1B10/AKR1C1/AKR1C2/AKR1C3	4
BP	GO:0044783	G1 DNA damage checkpoint	5/161	63/18862	0.00020073	0.00346888	0.00246457	AURKA/CHEK2/E2F1/E2F7/PRKDC	5
BP	GO:0044819	mitotic G1/S transition checkpoint	5/161	63/18862	0.00020073	0.00346888	0.00246457	AURKA/CHEK2/E2F1/E2F7/PRKDC	5
BP	GO:0016331	morphogenesis of embryonic epithelium	7/161	140/18862	0.000201273	0.00346888	0.00246457	GREM1/RET/SCRIB/SIX1/SOX9/TP63/TWIST1	7
BP	GO:0035148	tube formation	7/161	140/18862	0.000201273	0.00346888	0.00246457	EGF/GREM1/RET/SCRIB/SIX1/SOX9/TWIST1	7
BP	GO:0061008	hepaticobiliary system development	7/161	140/18862	0.000201273	0.00346888	0.00246457	AURKA/CAD/E2F7/EZH2/KRT18/MET/SOX9	7
BP	GO:0072425	signal transduction involved in G2 DNA damage checkpoint	3/161	14/18862	0.000207346	0.0035554	0.00252604	BRCA1/CHEK1/PLK1	3
BP	GO:0016445	somatic diversification of immunoglobulins	5/161	64/18862	0.000216254	0.00367936	0.00261411	EXO1/HSPD1/POLB/POLQ/PRKDC	5
BP	GO:0009636	response to toxic substance	9/161	239/18862	0.000217811	0.00367936	0.00261411	ABCC2/AKR1B10/BRIP1/NQO1/RAD51/S100A9/SLC7A11/TXNDC17/TXNRD1	9
BP	GO:0000083	regulation of transcription involved in G1/S transition of mitotic cell cycle	4/161	35/18862	0.000217843	0.00367936	0.00261411	CCNE1/E2F1/E2F7/RRM2	4
BP	GO:0043588	skin development	12/161	415/18862	0.000239447	0.00402413	0.00285906	AKR1C3/CASP14/CLDN4/COL1A1/COL3A1/DSG1/KRT18/KRT8/MET/S100A7/SOX9/TP63	12
BP	GO:0031572	G2 DNA damage checkpoint	4/161	36/18862	0.000243453	0.00407121	0.00289251	BLM/BRCA1/CHEK1/PLK1	4
BP	GO:0070192	chromosome organization involved in meiotic cell cycle	5/161	66/18862	0.000250029	0.00416058	0.00295601	BRIP1/CCNE1/FANCD2/RAD51/TRIP13	5
BP	GO:0001325	formation of extrachromosomal circular DNA	3/161	15/18862	0.000257561	0.00416287	0.00295763	BLM/EXO1/SLX1A	3
BP	GO:0006266	DNA ligation	3/161	15/18862	0.000257561	0.00416287	0.00295763	POLB/RAD51/TOP2A	3
BP	GO:0016446	somatic hypermutation of immunoglobulin genes	3/161	15/18862	0.000257561	0.00416287	0.00295763	EXO1/POLB/POLQ	3
BP	GO:0042448	progesterone metabolic process	3/161	15/18862	0.000257561	0.00416287	0.00295763	AKR1C1/AKR1C2/AKR1C3	3
BP	GO:0090656	t-circle formation	3/161	15/18862	0.000257561	0.00416287	0.00295763	BLM/EXO1/SLX1A	3
BP	GO:0090737	telomere maintenance via telomere trimming	3/161	15/18862	0.000257561	0.00416287	0.00295763	BLM/EXO1/SLX1A	3
BP	GO:0000018	regulation of DNA recombination	6/161	104/18862	0.000268284	0.00431553	0.0030661	BLM/CHEK1/FANCB/POLQ/RAD51/TIMELESS	6
BP	GO:0000096	sulfur amino acid metabolic process	4/161	37/18862	0.000271159	0.00434111	0.00308427	CBS/GCLC/GCLM/SLC7A11	4
BP	GO:1902806	regulation of cell cycle G1/S phase transition	8/161	195/18862	0.0002756	0.0043914	0.00312	AURKA/CDKN2A/CHEK2/E2F1/E2F7/EZH2/PRKDC/TERT	8
BP	GO:0001501	skeletal system development	13/161	486/18862	0.000280916	0.00445509	0.00316525	COL11A1/COL1A1/COL3A1/GREM1/HOXA13/HOXB3/HOXB7/ITGB8/MMP9/SIX1/SOX9/TP63/TWIST1	13
BP	GO:0000726	non-recombinational repair	6/161	106/18862	0.000297428	0.00467307	0.00332012	BARD1/BRCA1/POLB/POLQ/PRKDC/SLX1A	6
BP	GO:0072009	nephron epithelium development	6/161	106/18862	0.000297428	0.00467307	0.00332012	CD24/GREM1/HOXB7/PROM1/SIX1/SOX9	6
BP	GO:0051154	negative regulation of striated muscle cell differentiation	4/161	38/18862	0.000301057	0.00468651	0.00332967	DKK1/EZH2/G6PD/PAK1	4
BP	GO:0071398	cellular response to fatty acid	4/161	38/18862	0.000301057	0.00468651	0.00332967	AKR1C1/AKR1C2/AKR1C3/E2F1	4
BP	GO:0051054	positive regulation of DNA metabolic process	8/161	198/18862	0.000305464	0.0047333	0.00336291	BRCA1/FANCB/FOXM1/GREM1/PRKDC/RAD51/SLX1A/TIMELESS	8
BP	GO:0045165	cell fate commitment	9/161	251/18862	0.000312718	0.00475054	0.00337516	DKK1/HOXA13/POU5F1/PRKDC/SIX1/SOX1/SOX2/SOX9/TLX3	9
BP	GO:2001022	positive regulation of response to DNA damage stimulus	6/161	107/18862	0.000312901	0.00475054	0.00337516	BRCA1/FANCB/FOXM1/PMAIP1/PRKDC/TIMELESS	6
BP	GO:0043405	regulation of MAP kinase activity	10/161	307/18862	0.000314125	0.00475054	0.00337516	CD24/DKK1/EGF/EZH2/GDF15/PAK1/RET/SERPINB3/TRAF2/UCHL1	10
BP	GO:0002566	somatic diversification of immune receptors via somatic mutation	3/161	16/18862	0.000315015	0.00475054	0.00337516	EXO1/POLB/POLQ	3
BP	GO:0006268	DNA unwinding involved in DNA replication	3/161	16/18862	0.000315015	0.00475054	0.00337516	BLM/RAD51/RECQL4	3
BP	GO:1902969	mitotic DNA replication	3/161	16/18862	0.000315015	0.00475054	0.00337516	BRCA2/CHEK2/RAD51	3
BP	GO:0010952	positive regulation of peptidase activity	8/161	200/18862	0.000326805	0.00490643	0.00348592	CLDN3/CLDN4/EGLN3/HSPD1/PMAIP1/S100A9/SERPINB3/TRAF2	8
BP	GO:0007088	regulation of mitotic nuclear division	6/161	109/18862	0.00034574	0.00514498	0.0036554	AURKA/CHEK1/EGF/HOXA13/PLK1/TRIP13	6
BP	GO:0032963	collagen metabolic process	6/161	109/18862	0.00034574	0.00514498	0.0036554	COL1A1/FAP/MMP10/MMP20/MMP7/MMP9	6
BP	GO:0035019	somatic stem cell population maintenance	5/161	71/18862	0.000352001	0.00521517	0.00370527	LIN28A/POU5F1/SOX2/SOX9/TP63	5
BP	GO:0031297	replication fork processing	4/161	40/18862	0.00036783	0.0054259	0.00385499	BLM/BRCA2/EME1/RAD51	4
BP	GO:0044706	multi-multicellular organism process	8/161	204/18862	0.000373141	0.00548031	0.00389365	ABCC2/CAD/CLDN4/DSG1/MMP7/MMP9/SLC2A1/SPP1	8
BP	GO:0006750	glutathione biosynthetic process	3/161	17/18862	0.000380127	0.00549232	0.00390218	GCLC/GCLM/SLC7A11	3
BP	GO:0031573	intra-S DNA damage checkpoint	3/161	17/18862	0.000380127	0.00549232	0.00390218	CHEK2/EME1/FANCD2	3
BP	GO:0072079	nephron tubule formation	3/161	17/18862	0.000380127	0.00549232	0.00390218	GREM1/SIX1/SOX9	3
BP	GO:0022612	gland morphogenesis	6/161	111/18862	0.000381218	0.00549232	0.00390218	HOXA13/HOXB13/POLB/SCRIB/SOX9/TP63	6
BP	GO:0062012	regulation of small molecule metabolic process	12/161	437/18862	0.000382089	0.00549232	0.00390218	AKR1C3/BRCA1/ENO1/IFNG/NQO1/NTSR1/PDK1/PMAIP1/PRKAA2/SLC7A11/SOX9/TWIST1	12
BP	GO:0043281	regulation of cysteine-type endopeptidase activity involved in apoptotic process	8/161	205/18862	0.000385525	0.00551823	0.00392059	EGLN3/HSPD1/MMP9/PMAIP1/S100A9/SOX2/TP63/TRAF2	8
BP	GO:0030856	regulation of epithelial cell differentiation	7/161	156/18862	0.000389374	0.00554981	0.00394303	CD24/EZH2/IFNG/MMP9/PROM1/SOX9/TP63	7
BP	GO:0030850	prostate gland development	4/161	41/18862	0.000404905	0.00569904	0.00404905	HOXA13/HOXB13/SOX9/TP63	4
BP	GO:0033574	response to testosterone	4/161	41/18862	0.000404905	0.00569904	0.00404905	CAD/HOXB13/NQO1/SPP1	4
BP	GO:2000781	positive regulation of double-strand break repair	4/161	41/18862	0.000404905	0.00569904	0.00404905	FANCB/FOXM1/PRKDC/TIMELESS	4
BP	GO:0002064	epithelial cell development	8/161	207/18862	0.000411295	0.00576496	0.00409589	CDH2/CLDN3/HOXA13/HOXB13/MET/RAB25/SOX9/TP63	8
BP	GO:0045739	positive regulation of DNA repair	5/161	74/18862	0.000426662	0.00595563	0.00423136	BRCA1/FANCB/FOXM1/PRKDC/TIMELESS	5
BP	GO:0001838	embryonic epithelial tube formation	6/161	114/18862	0.000439704	0.00611244	0.00434276	GREM1/RET/SCRIB/SIX1/SOX9/TWIST1	6
BP	GO:0010001	glial cell differentiation	8/161	210/18862	0.000452565	0.00615938	0.00437611	BNIP3/CDH2/IFNG/LIN28A/S100A9/SOX1/SOX2/SOX9	8
BP	GO:0031669	cellular response to nutrient levels	8/161	210/18862	0.000452565	0.00615938	0.00437611	AKR1C3/BRIP1/COL1A1/PMAIP1/POSTN/PRKAA2/SLC2A1/SLC39A4	8
BP	GO:0072189	ureter development	3/161	18/18862	0.000453301	0.00615938	0.00437611	RET/SIX1/SOX9	3
BP	GO:2000696	regulation of epithelial cell differentiation involved in kidney development	3/161	18/18862	0.000453301	0.00615938	0.00437611	CD24/MMP9/PROM1	3
BP	GO:0002200	somatic diversification of immune receptors	5/161	75/18862	0.000454022	0.00615938	0.00437611	EXO1/HSPD1/POLB/POLQ/PRKDC	5
BP	GO:0051668	localization within membrane	5/161	75/18862	0.000454022	0.00615938	0.00437611	ATP1B1/CD24/CDH2/SCRIB/SLC7A11	5
BP	GO:0001704	formation of primary germ layer	6/161	115/18862	0.00046068	0.00622471	0.00442253	COL11A1/DKK1/MMP9/POU5F1/SOX2/TXNRD1	6
BP	GO:0098739	import across plasma membrane	7/161	161/18862	0.000470715	0.00633496	0.00450086	ATP1B1/IFNG/NTSR1/SLC2A1/SLC39A4/SLC7A11/SLC7A5	7
BP	GO:1904019	epithelial cell apoptotic process	6/161	116/18862	0.000482428	0.00644468	0.00457881	AKR1C3/E2F1/E2F2/KRT18/KRT8/TERT	6
BP	GO:0007492	endoderm development	5/161	76/18862	0.000482683	0.00644468	0.00457881	COL11A1/DKK1/MMP9/POU5F1/SOX2	5
BP	GO:0009069	serine family amino acid metabolic process	4/161	43/18862	0.000486936	0.00647586	0.00460097	CBS/GCLC/GCLM/SLC7A11	4
BP	GO:0048705	skeletal system morphogenesis	8/161	213/18862	0.000497137	0.0065856	0.00467893	COL11A1/COL1A1/GREM1/HOXB3/HOXB7/SIX1/SOX9/TWIST1	8
BP	GO:0003002	regionalization	10/161	326/18862	0.000503329	0.00663727	0.00471565	AURKA/DKK1/GREM1/HOXB3/HOXB7/PRKDC/SIX1/SOX1/TP63/XRCC2	10
BP	GO:0048706	embryonic skeletal system development	6/161	117/18862	0.000504967	0.00663727	0.00471565	COL11A1/COL1A1/HOXB3/HOXB7/SIX1/TWIST1	6
BP	GO:0051146	striated muscle cell differentiation	9/161	269/18862	0.00051731	0.00677315	0.00481219	CDH2/DKK1/EZH2/G6PD/GDF15/GREM1/KRT8/PAK1/SIX1	9
BP	GO:0008631	intrinsic apoptotic signaling pathway in response to oxidative stress	4/161	44/18862	0.000532096	0.00691315	0.00491165	MELK/P4HB/PDK1/TRAP1	4
BP	GO:0090199	regulation of release of cytochrome c from mitochondria	4/161	44/18862	0.000532096	0.00691315	0.00491165	BIK/BNIP3/MMP9/PMAIP1	4
BP	GO:0019184	nonribosomal peptide biosynthetic process	3/161	19/18862	0.000534932	0.00692338	0.00491892	GCLC/GCLM/SLC7A11	3
BP	GO:0045913	positive regulation of carbohydrate metabolic process	5/161	78/18862	0.000544069	0.00701476	0.00498384	EGF/IFNG/NTSR1/PMAIP1/PRKAA2	5
BP	GO:0071214	cellular response to abiotic stimulus	10/161	330/18862	0.000553308	0.00707982	0.00503007	BLM/BNIP3/CHEK1/CHEK2/COL1A1/MMP7/MMP9/RAD51/SLC2A1/SOX9	10
BP	GO:0104004	cellular response to environmental stimulus	10/161	330/18862	0.000553308	0.00707982	0.00503007	BLM/BNIP3/CHEK1/CHEK2/COL1A1/MMP7/MMP9/RAD51/SLC2A1/SOX9	10
BP	GO:0006805	xenobiotic metabolic process	6/161	120/18862	0.000577535	0.00736194	0.00523051	ABCC2/AKR1C1/ALDH3A1/CYP2E1/NQO1/NR1I2	6
BP	GO:0017144	drug metabolic process	4/161	45/18862	0.000580156	0.00736754	0.00523449	ABCC2/CAD/CYP2E1/NR1I2	4
BP	GO:0048736	appendage development	7/161	167/18862	0.000585641	0.0073817	0.00524455	DKK1/GREM1/HOXA13/SLC7A11/SOX9/TP63/TWIST1	7
BP	GO:0060173	limb development	7/161	167/18862	0.000585641	0.0073817	0.00524455	DKK1/GREM1/HOXA13/SLC7A11/SOX9/TP63/TWIST1	7
BP	GO:0071379	cellular response to prostaglandin stimulus	3/161	20/18862	0.000625402	0.00785356	0.0055798	AKR1C2/AKR1C3/PRKAA2	3
BP	GO:0051053	negative regulation of DNA metabolic process	6/161	124/18862	0.000686606	0.0085902	0.00610316	BLM/FANCB/POLQ/SLX1A/TWIST1/ZNF93	6
BP	GO:0001822	kidney development	9/161	280/18862	0.00068915	0.00859022	0.00610317	CD24/GREM1/HOXB7/LIN28A/MMP9/PROM1/RET/SIX1/SOX9	9
BP	GO:0032355	response to estradiol	6/161	125/18862	0.000716212	0.00889472	0.00631952	ABCC2/CCNA2/COL1A1/EZH2/NQO1/POSTN	6
BP	GO:0060965	negative regulation of gene silencing by miRNA	3/161	21/18862	0.000725081	0.00897188	0.00637434	LIN28B/POU5F1/TERT	3
BP	GO:0035850	epithelial cell differentiation involved in kidney development	4/161	48/18862	0.00074277	0.00912391	0.00648236	CD24/GREM1/MMP9/PROM1	4
BP	GO:0060688	regulation of morphogenesis of a branching structure	4/161	48/18862	0.00074277	0.00912391	0.00648236	GREM1/HOXB7/SIX1/SOX9	4
BP	GO:0045471	response to ethanol	6/161	126/18862	0.000746797	0.00914015	0.00649389	CLDN3/CYP2E1/EIF4EBP1/G6PD/NQO1/POLB	6
BP	GO:0001667	ameboidal-type cell migration	12/161	473/18862	0.000768559	0.00937254	0.006659	CDH2/EGF/FAP/GREM1/IFNG/MET/MMP9/PAK1/RAB25/RET/SOX9/TWIST1	12
BP	GO:0051897	positive regulation of protein kinase B signaling	7/161	175/18862	0.000772431	0.00938587	0.00666847	AKR1C2/AKR1C3/EGF/GDF15/LIN28A/MET/RET	7
BP	GO:0007129	homologous chromosome pairing at meiosis	4/161	49/18862	0.000803465	0.00972798	0.00691153	BRIP1/CCNE1/FANCD2/TRIP13	4
BP	GO:0060485	mesenchyme development	9/161	287/18862	0.000820967	0.00980989	0.00696972	CDH2/COL1A1/EZH2/GREM1/RET/SERPINB3/SIX1/SOX9/TWIST1	9
BP	GO:0043406	positive regulation of MAP kinase activity	8/161	230/18862	0.000821847	0.00980989	0.00696972	CD24/DKK1/EGF/EZH2/GDF15/PAK1/RET/TRAF2	8
BP	GO:0098657	import into cell	8/161	230/18862	0.000821847	0.00980989	0.00696972	ATP1B1/IFNG/NOX5/NTSR1/SLC2A1/SLC39A4/SLC7A11/SLC7A5	8
BP	GO:2000116	regulation of cysteine-type endopeptidase activity	8/161	230/18862	0.000821847	0.00980989	0.00696972	EGLN3/HSPD1/MMP9/PMAIP1/S100A9/SOX2/TP63/TRAF2	8
BP	GO:0043457	regulation of cellular respiration	3/161	22/18862	0.000834329	0.00981209	0.00697129	BNIP3/IFNG/TRAP1	3
BP	GO:0055093	response to hyperoxia	3/161	22/18862	0.000834329	0.00981209	0.00697129	BNIP3/COL1A1/POLB	3
BP	GO:2000648	positive regulation of stem cell proliferation	3/161	22/18862	0.000834329	0.00981209	0.00697129	CCNE1/EPCAM/TERT	3
BP	GO:2000773	negative regulation of cellular senescence	3/161	22/18862	0.000834329	0.00981209	0.00697129	PRKDC/TERT/TWIST1	3
BP	GO:0072001	renal system development	9/161	288/18862	0.00084137	0.00981209	0.00697129	CD24/GREM1/HOXB7/LIN28A/MMP9/PROM1/RET/SIX1/SOX9	9
BP	GO:0007098	centrosome cycle	6/161	129/18862	0.000844642	0.00981209	0.00697129	AURKA/BRCA1/BRCA2/CHEK1/PLK1/XRCC2	6
BP	GO:1901657	glycosyl compound metabolic process	6/161	129/18862	0.000844642	0.00981209	0.00697129	AKR1B10/AKR1C1/AKR1C2/AKR1C3/CAD/NT5E	6
BP	GO:0048762	mesenchymal cell differentiation	8/161	231/18862	0.000845269	0.00981209	0.00697129	CDH2/COL1A1/EZH2/GREM1/RET/SERPINB3/SOX9/TWIST1	8
BP	GO:0001657	ureteric bud development	5/161	86/18862	0.000849808	0.009831	0.00698473	GREM1/HOXB7/RET/SIX1/SOX9	5
BP	GO:1902001	fatty acid transmembrane transport	4/161	50/18862	0.000867579	0.0100023	0.00710645	NTSR1/PRKAA2/SLC2A1/SLC7A11	4
BP	GO:0010720	positive regulation of cell development	9/161	290/18862	0.000883417	0.0101503	0.00721157	AURKA/E2F1/IFNG/L1CAM/P4HB/PAK1/PRKDC/RET/XRCC2	9
BP	GO:0006919	activation of cysteine-type endopeptidase activity involved in apoptotic process	5/161	87/18862	0.000895494	0.0101851	0.00723631	EGLN3/HSPD1/PMAIP1/S100A9/TRAF2	5
BP	GO:0072163	mesonephric epithelium development	5/161	87/18862	0.000895494	0.0101851	0.00723631	GREM1/HOXB7/RET/SIX1/SOX9	5
BP	GO:0072164	mesonephric tubule development	5/161	87/18862	0.000895494	0.0101851	0.00723631	GREM1/HOXB7/RET/SIX1/SOX9	5
BP	GO:0007292	female gamete generation	6/161	131/18862	0.000915172	0.010374	0.00737051	AURKA/BRCA2/MCM8/PLK1/TOP2A/TRIP13	6
BP	GO:0010718	positive regulation of epithelial to mesenchymal transition	4/161	51/18862	0.000935217	0.0105305	0.00748173	COL1A1/EZH2/SERPINB3/TWIST1	4
BP	GO:0019674	NAD metabolic process	4/161	51/18862	0.000935217	0.0105305	0.00748173	ALDOA/ENO1/NQO1/NT5E	4
BP	GO:0060149	negative regulation of posttranscriptional gene silencing	3/161	23/18862	0.000953493	0.0106652	0.00757743	LIN28B/POU5F1/TERT	3
BP	GO:0060967	negative regulation of gene silencing by RNA	3/161	23/18862	0.000953493	0.0106652	0.00757743	LIN28B/POU5F1/TERT	3
BP	GO:0031647	regulation of protein stability	9/161	295/18862	0.000996058	0.0110371	0.0078416	ATP1B1/AURKA/CHEK2/DSG1/HSPD1/MCM8/PLK1/PRKDC/TERT	9
BP	GO:1903829	positive regulation of cellular protein localization	9/161	295/18862	0.000996058	0.0110371	0.0078416	E2F1/EGF/IFNG/PAK1/PLK1/PMAIP1/PRKAA2/TERT/TP63	9
BP	GO:0001658	branching involved in ureteric bud morphogenesis	4/161	52/18862	0.00100648	0.0110371	0.0078416	GREM1/HOXB7/SIX1/SOX9	4
BP	GO:2000772	regulation of cellular senescence	4/161	52/18862	0.00100648	0.0110371	0.0078416	CDKN2A/PRKDC/TERT/TWIST1	4
BP	GO:0022412	cellular process involved in reproduction in multicellular organism	10/161	357/18862	0.00100961	0.0110371	0.0078416	AURKA/BRCA2/BRIP1/FANCG/LIN28A/NOX5/PLK1/SRPK1/TOP2A/TRIP13	10
BP	GO:0030900	forebrain development	10/161	357/18862	0.00100961	0.0110371	0.0078416	BNIP3/CDH2/COL3A1/E2F1/EZH2/IGF2BP1/SLC2A1/SLC7A11/SOX1/SOX2	10
BP	GO:0051098	regulation of binding	10/161	357/18862	0.00100961	0.0110371	0.0078416	AURKA/DKK1/E2F1/EGF/IFNG/MET/MMP9/PLK1/TERT/TWIST1	10
BP	GO:0071356	cellular response to tumor necrosis factor	9/161	296/18862	0.00101993	0.0111139	0.00789621	ABCC2/BRCA1/CCL25/COL1A1/KRT18/KRT8/POSTN/TRAF2/TXNDC17	9
BP	GO:0032465	regulation of cytokinesis	5/161	90/18862	0.00104355	0.0112265	0.00797618	AURKA/BRCA2/E2F7/KIF20A/PLK1	5
BP	GO:0048704	embryonic skeletal system morphogenesis	5/161	90/18862	0.00104355	0.0112265	0.00797618	COL11A1/HOXB3/HOXB7/SIX1/TWIST1	5
BP	GO:0070301	cellular response to hydrogen peroxide	5/161	90/18862	0.00104355	0.0112265	0.00797618	BNIP3/EZH2/MET/NQO1/TRAP1	5
BP	GO:0090559	regulation of membrane permeability	5/161	90/18862	0.00104355	0.0112265	0.00797618	BNIP3/CLDN3/E2F1/PMAIP1/TP63	5
BP	GO:0042542	response to hydrogen peroxide	6/161	135/18862	0.00106977	0.0114357	0.00812485	BNIP3/COL1A1/EZH2/MET/NQO1/TRAP1	6
BP	GO:0051783	regulation of nuclear division	6/161	135/18862	0.00106977	0.0114357	0.00812485	AURKA/CHEK1/EGF/HOXA13/PLK1/TRIP13	6
BP	GO:0001556	oocyte maturation	3/161	24/18862	0.00108291	0.0115034	0.00817292	AURKA/BRCA2/TRIP13	3
BP	GO:0061436	establishment of skin barrier	3/161	24/18862	0.00108291	0.0115034	0.00817292	CLDN4/MET/TP63	3
BP	GO:0001823	mesonephros development	5/161	91/18862	0.00109672	0.0115412	0.00819975	GREM1/HOXB7/RET/SIX1/SOX9	5
BP	GO:0034502	protein localization to chromosome	5/161	91/18862	0.00109672	0.0115412	0.00819975	BRCA2/EZH2/MCM8/PLK1/TERT	5
BP	GO:2001251	negative regulation of chromosome organization	5/161	91/18862	0.00109672	0.0115412	0.00819975	PLK1/SLX1A/TET1/TOP2A/TRIP13	5
BP	GO:0052548	regulation of endopeptidase activity	11/161	426/18862	0.00110359	0.0115774	0.00822552	COL6A3/EGLN3/HSPD1/MMP9/PMAIP1/S100A9/SERPINB3/SOX2/TP63/TRAF2/WFDC2	11
BP	GO:0042692	muscle cell differentiation	10/161	362/18862	0.00112101	0.0117238	0.00832951	CDH2/DKK1/EZH2/G6PD/GDF15/GREM1/KRT8/PAK1/SIX1/SOX9	10
BP	GO:0016447	somatic recombination of immunoglobulin gene segments	4/161	54/18862	0.00116031	0.0120601	0.00856845	EXO1/HSPD1/POLB/PRKDC	4
BP	GO:0030199	collagen fibril organization	4/161	54/18862	0.00116031	0.0120601	0.00856845	COL11A1/COL1A1/COL3A1/GREM1	4
BP	GO:0098754	detoxification	6/161	138/18862	0.00119831	0.0124169	0.00882192	ABCC2/AKR1B10/NQO1/S100A9/TXNDC17/TXNRD1	6
BP	GO:0051153	regulation of striated muscle cell differentiation	5/161	93/18862	0.00120904	0.0124897	0.00887371	DKK1/EZH2/G6PD/GREM1/PAK1	5
BP	GO:1903798	regulation of production of miRNAs involved in gene silencing by miRNA	3/161	25/18862	0.00122291	0.0125945	0.00894814	LIN28A/LIN28B/TERT	3
BP	GO:0001836	release of cytochrome c from mitochondria	4/161	55/18862	0.00124308	0.0127247	0.00904062	BIK/BNIP3/MMP9/PMAIP1	4
BP	GO:0097345	mitochondrial outer membrane permeabilization	4/161	55/18862	0.00124308	0.0127247	0.00904062	BNIP3/E2F1/PMAIP1/TP63	4
BP	GO:0045664	regulation of neuron differentiation	7/161	190/18862	0.0012475	0.0127313	0.00904531	DKK1/LIN28A/RET/SIX1/SOX2/SOX9/TLX3	7
BP	GO:0031023	microtubule organizing center organization	6/161	140/18862	0.00129036	0.013129	0.00932789	AURKA/BRCA1/BRCA2/CHEK1/PLK1/XRCC2	6
BP	GO:0031099	regeneration	7/161	192/18862	0.00132511	0.0133306	0.00947112	AURKA/CAD/CCNA2/EZH2/POSTN/SOX2/SPP1	7
BP	GO:2000377	regulation of reactive oxygen species metabolic process	7/161	192/18862	0.00132511	0.0133306	0.00947112	AKR1C3/BNIP3/BRCA1/FOXM1/G6PD/IFNG/TRAP1	7
BP	GO:0032602	chemokine production	5/161	95/18862	0.00132966	0.0133306	0.00947112	IFNG/IL17A/POSTN/S100A9/TWIST1	5
BP	GO:0006977	DNA damage response, signal transduction by p53 class mediator resulting in cell cycle arrest	4/161	56/18862	0.0013299	0.0133306	0.00947112	AURKA/CHEK2/E2F1/E2F7	4
BP	GO:0043388	positive regulation of DNA binding	4/161	56/18862	0.0013299	0.0133306	0.00947112	EGF/IFNG/MMP9/TWIST1	4
BP	GO:0062013	positive regulation of small molecule metabolic process	6/161	141/18862	0.00133836	0.0133757	0.00950315	ENO1/IFNG/NTSR1/PMAIP1/PRKAA2/TWIST1	6
BP	GO:0048872	homeostasis of number of cells	8/161	249/18862	0.00136699	0.0135298	0.00961267	CDH2/EZH2/G6PD/PMAIP1/POLB/PRKDC/SLC7A11/SOX9	8
BP	GO:0033561	regulation of water loss via skin	3/161	26/18862	0.00137381	0.0135298	0.00961267	CLDN4/MET/TP63	3
BP	GO:0070920	regulation of production of small RNA involved in gene silencing by RNA	3/161	26/18862	0.00137381	0.0135298	0.00961267	LIN28A/LIN28B/TERT	3
BP	GO:1900739	regulation of protein insertion into mitochondrial membrane involved in apoptotic signaling pathway	3/161	26/18862	0.00137381	0.0135298	0.00961267	E2F1/PMAIP1/TP63	3
BP	GO:1900740	positive regulation of protein insertion into mitochondrial membrane involved in apoptotic signaling pathway	3/161	26/18862	0.00137381	0.0135298	0.00961267	E2F1/PMAIP1/TP63	3
BP	GO:1905475	regulation of protein localization to membrane	7/161	194/18862	0.00140645	0.013811	0.00981243	CDH2/E2F1/IFNG/PAK1/PMAIP1/SLC7A11/TP63	7
BP	GO:0071902	positive regulation of protein serine/threonine kinase activity	9/161	311/18862	0.00143723	0.0140724	0.00999814	CD24/DKK1/EGF/EZH2/GDF15/IFNG/PAK1/RET/TRAF2	9
BP	GO:0042594	response to starvation	7/161	196/18862	0.00149164	0.0145629	0.0103466	AKR1C3/CAD/EIF4EBP1/PMAIP1/PRKAA2/SLC2A1/SLC39A4	7
BP	GO:0060675	ureteric bud morphogenesis	4/161	58/18862	0.00151609	0.0147165	0.0104558	GREM1/HOXB7/SIX1/SOX9	4
BP	GO:0061005	cell differentiation involved in kidney development	4/161	58/18862	0.00151609	0.0147165	0.0104558	CD24/GREM1/MMP9/PROM1	4
BP	GO:0006303	double-strand break repair via nonhomologous end joining	5/161	98/18862	0.00152694	0.0147372	0.0104705	BARD1/BRCA1/POLB/POLQ/PRKDC	5
BP	GO:0019217	regulation of fatty acid metabolic process	5/161	98/18862	0.00152694	0.0147372	0.0104705	BRCA1/PDK1/PRKAA2/SOX9/TWIST1	5
BP	GO:0043523	regulation of neuron apoptotic process	7/161	197/18862	0.00153572	0.0147395	0.0104721	EGLN3/G6PD/GCLM/NQO1/SIX1/TERT/XRCC2	7
BP	GO:0048665	neuron fate specification	3/161	27/18862	0.00153591	0.0147395	0.0104721	SIX1/SOX1/TLX3	3
BP	GO:0043279	response to alkaloid	5/161	99/18862	0.00159725	0.0152847	0.0108595	BLM/CAD/CCNA2/NQO1/RAD51	5
BP	GO:0072171	mesonephric tubule morphogenesis	4/161	59/18862	0.00161566	0.0154172	0.0109536	GREM1/HOXB7/SIX1/SOX9	4
BP	GO:0010717	regulation of epithelial to mesenchymal transition	5/161	100/18862	0.00166991	0.01589	0.0112895	COL1A1/EZH2/GREM1/SERPINB3/TWIST1	5
BP	GO:0060795	cell fate commitment involved in formation of primary germ layer	3/161	28/18862	0.00170951	0.0162212	0.0115248	DKK1/POU5F1/SOX2	3
BP	GO:0032722	positive regulation of chemokine production	4/161	60/18862	0.00171969	0.0162266	0.0115287	IFNG/IL17A/POSTN/TWIST1	4
BP	GO:1902110	positive regulation of mitochondrial membrane permeability involved in apoptotic process	4/161	60/18862	0.00171969	0.0162266	0.0115287	BNIP3/E2F1/PMAIP1/TP63	4
BP	GO:0000079	regulation of cyclin-dependent protein serine/threonine kinase activity	5/161	101/18862	0.00174497	0.016396	0.011649	BLM/CCNA2/CCNE1/CDKN2A/PLK1	5
BP	GO:0034612	response to tumor necrosis factor	9/161	320/18862	0.00174735	0.016396	0.011649	ABCC2/BRCA1/CCL25/COL1A1/KRT18/KRT8/POSTN/TRAF2/TXNDC17	9
BP	GO:0043583	ear development	7/161	202/18862	0.00177157	0.0165772	0.0117777	CCNA2/COL11A1/HOXA13/SIX1/SOX2/SOX9/TWIST1	7
BP	GO:0001894	tissue homeostasis	8/161	260/18862	0.00179472	0.0167474	0.0118987	BARD1/CLDN3/HOXA13/IL17A/PROM1/SLC2A1/SOX9/SPP1	8
BP	GO:0007548	sex differentiation	8/161	262/18862	0.00188275	0.0174534	0.0124003	AKR1C3/BIK/BRCA2/BRIP1/FANCG/HOXA13/SOX9/TP63	8
BP	GO:0035115	embryonic forelimb morphogenesis	3/161	29/18862	0.0018949	0.0174534	0.0124003	HOXA13/TP63/TWIST1	3
BP	GO:0036296	response to increased oxygen levels	3/161	29/18862	0.0018949	0.0174534	0.0124003	BNIP3/COL1A1/POLB	3
BP	GO:0071168	protein localization to chromatin	3/161	29/18862	0.0018949	0.0174534	0.0124003	EZH2/MCM8/PLK1	3
BP	GO:0010821	regulation of mitochondrion organization	6/161	151/18862	0.00189697	0.0174534	0.0124003	BIK/BNIP3/E2F1/MMP9/PMAIP1/TP63	6
BP	GO:0015849	organic acid transport	9/161	324/18862	0.00190138	0.0174534	0.0124003	ABCC2/ABCC3/AKR1C1/NTSR1/PRKAA2/SLC2A1/SLC7A11/SLC7A5/SLCO1B3	9
BP	GO:1902686	mitochondrial outer membrane permeabilization involved in programmed cell death	4/161	62/18862	0.00194154	0.0177258	0.0125938	BNIP3/E2F1/PMAIP1/TP63	4
BP	GO:2000756	regulation of peptidyl-lysine acetylation	4/161	62/18862	0.00194154	0.0177258	0.0125938	BRCA1/CHEK1/PRKAA2/TWIST1	4
BP	GO:0031960	response to corticosteroid	6/161	152/18862	0.00196125	0.0178574	0.0126873	ABCC2/AKR1C3/ALDH3A1/CAD/COL1A1/FBXO32	6
BP	GO:0001837	epithelial to mesenchymal transition	6/161	153/18862	0.00202717	0.018408	0.0130785	COL1A1/EZH2/GREM1/SERPINB3/SOX9/TWIST1	6
BP	GO:0035690	cellular response to drug	4/161	63/18862	0.00205956	0.0186022	0.0132165	ABCC2/CAD/CHEK2/PRKAA2	4
BP	GO:2000378	negative regulation of reactive oxygen species metabolic process	4/161	63/18862	0.00205956	0.0186022	0.0132165	BNIP3/BRCA1/G6PD/TRAP1	4
BP	GO:1904029	regulation of cyclin-dependent protein kinase activity	5/161	105/18862	0.00207012	0.0186212	0.01323	BLM/CCNA2/CCNE1/CDKN2A/PLK1	5
BP	GO:0001844	protein insertion into mitochondrial membrane involved in apoptotic signaling pathway	3/161	30/18862	0.00209235	0.0186212	0.01323	E2F1/PMAIP1/TP63	3
BP	GO:0034694	response to prostaglandin	3/161	30/18862	0.00209235	0.0186212	0.01323	AKR1C2/AKR1C3/PRKAA2	3
BP	GO:0071295	cellular response to vitamin	3/161	30/18862	0.00209235	0.0186212	0.01323	BRIP1/COL1A1/POSTN	3
BP	GO:0110110	positive regulation of animal organ morphogenesis	3/161	30/18862	0.00209235	0.0186212	0.01323	DKK1/SIX1/SOX9	3
BP	GO:2001236	regulation of extrinsic apoptotic signaling pathway	6/161	154/18862	0.00209475	0.0186212	0.01323	BRCA1/GCLM/PMAIP1/RET/TERT/TRAF2	6
BP	GO:0008202	steroid metabolic process	9/161	329/18862	0.002109	0.0186987	0.0132851	AKR1C1/AKR1C2/AKR1C3/CYP2E1/G6PD/IFNG/NR1I2/PRKAA2/SPP1	9
BP	GO:0002562	somatic diversification of immune receptors via germline recombination within a single locus	4/161	64/18862	0.00218245	0.0190993	0.0135696	EXO1/HSPD1/POLB/PRKDC	4
BP	GO:0006749	glutathione metabolic process	4/161	64/18862	0.00218245	0.0190993	0.0135696	G6PD/GCLC/GCLM/SLC7A11	4
BP	GO:0016444	somatic cell DNA recombination	4/161	64/18862	0.00218245	0.0190993	0.0135696	EXO1/HSPD1/POLB/PRKDC	4
BP	GO:0035794	positive regulation of mitochondrial membrane permeability	4/161	64/18862	0.00218245	0.0190993	0.0135696	BNIP3/E2F1/PMAIP1/TP63	4
BP	GO:0051148	negative regulation of muscle cell differentiation	4/161	64/18862	0.00218245	0.0190993	0.0135696	DKK1/EZH2/G6PD/PAK1	4
BP	GO:0021543	pallium development	6/161	156/18862	0.002235	0.0195086	0.0138605	BNIP3/CDH2/COL3A1/EZH2/IGF2BP1/SLC2A1	6
BP	GO:0001503	ossification	10/161	401/18862	0.00238158	0.0207345	0.0147314	COL11A1/COL1A1/DKK1/GREM1/MMP9/SOX2/SOX9/SPP1/TP63/TWIST1	10
BP	GO:0016049	cell growth	11/161	470/18862	0.00239299	0.0207803	0.014764	AURKA/CDKN2A/ENO1/G6PD/GREM1/L1CAM/PAK1/POSTN/S100A9/SOX9/SPP1	11
BP	GO:0043491	protein kinase B signaling	8/161	273/18862	0.00242973	0.0209914	0.0149139	AKR1C2/AKR1C3/EGF/GDF15/LIN28A/MET/RET/SOX9	8
BP	GO:0098813	nuclear chromosome segregation	8/161	273/18862	0.00242973	0.0209914	0.0149139	BRIP1/CCNE1/EME1/FANCD2/FEN1/PLK1/TOP2A/TRIP13	8
BP	GO:1902108	regulation of mitochondrial membrane permeability involved in apoptotic process	4/161	66/18862	0.00244323	0.0210541	0.0149585	BNIP3/E2F1/PMAIP1/TP63	4
BP	GO:0051147	regulation of muscle cell differentiation	6/161	159/18862	0.00245852	0.021132	0.0150139	CDH2/DKK1/EZH2/G6PD/GREM1/PAK1	6
BP	GO:0010661	positive regulation of muscle cell apoptotic process	3/161	32/18862	0.00252449	0.0215296	0.0152963	BNIP3/CDKN2A/IFNG	3
BP	GO:0031128	developmental induction	3/161	32/18862	0.00252449	0.0215296	0.0152963	DKK1/SIX1/SOX9	3
BP	GO:0071312	cellular response to alkaloid	3/161	32/18862	0.00252449	0.0215296	0.0152963	BLM/CCNA2/RAD51	3
BP	GO:0031214	biomineral tissue development	6/161	160/18862	0.00253664	0.0215296	0.0152963	COL1A1/GREM1/MMP20/SOX9/SPP1/TWIST1	6
BP	GO:2001242	regulation of intrinsic apoptotic signaling pathway	6/161	160/18862	0.00253664	0.0215296	0.0152963	ENO1/MMP9/P4HB/PMAIP1/S100A9/TRAP1	6
BP	GO:0072078	nephron tubule morphogenesis	4/161	67/18862	0.00258131	0.0218538	0.0155267	GREM1/HOXB7/SIX1/SOX9	4
BP	GO:1902750	negative regulation of cell cycle G2/M phase transition	5/161	111/18862	0.00263786	0.0222767	0.0158272	AURKA/BLM/BRCA1/CHEK1/PLK1	5
BP	GO:0110148	biomineralization	6/161	162/18862	0.00269847	0.0227317	0.0161504	COL1A1/GREM1/MMP20/SOX9/SPP1/TWIST1	6
BP	GO:0071695	anatomical structure maturation	7/161	218/18862	0.00271961	0.0228385	0.0162263	AURKA/BRCA2/G6PD/GREM1/HOXB13/RET/TRIP13	7
BP	GO:1903201	regulation of oxidative stress-induced cell death	4/161	68/18862	0.00272467	0.0228385	0.0162263	MET/P4HB/SLC7A11/TRAP1	4
BP	GO:0006536	glutamate metabolic process	3/161	33/18862	0.00275968	0.0230748	0.0163942	GCLC/GCLM/SLC7A11	3
BP	GO:0014823	response to activity	4/161	69/18862	0.00287338	0.0238484	0.0169438	GCLM/POSTN/PRKAA2/PRKDC	4
BP	GO:0072088	nephron epithelium morphogenesis	4/161	69/18862	0.00287338	0.0238484	0.0169438	GREM1/HOXB7/SIX1/SOX9	4
BP	GO:1905710	positive regulation of membrane permeability	4/161	69/18862	0.00287338	0.0238484	0.0169438	BNIP3/E2F1/PMAIP1/TP63	4
BP	GO:0010639	negative regulation of organelle organization	9/161	346/18862	0.00295383	0.024456	0.0173755	BNIP3/BRCA1/CHEK1/MET/PLK1/SLX1A/TET1/TOP2A/TRIP13	9
BP	GO:0140354	lipid import into cell	3/161	34/18862	0.00300795	0.0245859	0.0174678	NTSR1/SLC2A1/SLC7A11	3
BP	GO:2000780	negative regulation of double-strand break repair	3/161	34/18862	0.00300795	0.0245859	0.0174678	FANCB/POLQ/TWIST1	3
BP	GO:0048588	developmental cell growth	7/161	222/18862	0.00300831	0.0245859	0.0174678	AURKA/G6PD/L1CAM/PAK1/POSTN/SOX9/SPP1	7
BP	GO:0048469	cell maturation	6/161	166/18862	0.00304521	0.0245859	0.0174678	AURKA/BRCA2/G6PD/HOXB13/RET/TRIP13	6
BP	GO:0050767	regulation of neurogenesis	9/161	348/18862	0.00306866	0.0245859	0.0174678	E2F1/EZH2/HOXB3/IFNG/L1CAM/LIN28A/PAK1/SPP1/XRCC2	9
BP	GO:1990748	cellular detoxification	5/161	115/18862	0.00307417	0.0245859	0.0174678	AKR1B10/NQO1/S100A9/TXNDC17/TXNRD1	5
BP	GO:0001649	osteoblast differentiation	7/161	223/18862	0.00308402	0.0245859	0.0174678	COL1A1/GREM1/SOX2/SOX9/SPP1/TP63/TWIST1	7
BP	GO:0006855	drug transmembrane transport	2/161	10/18862	0.00311508	0.0245859	0.0174678	ABCC2/ABCC3	2
BP	GO:0008300	isoprenoid catabolic process	2/161	10/18862	0.00311508	0.0245859	0.0174678	AKR1B10/AKR1C3	2
BP	GO:0010587	miRNA catabolic process	2/161	10/18862	0.00311508	0.0245859	0.0174678	LIN28A/LIN28B	2
BP	GO:0018401	peptidyl-proline hydroxylation to 4-hydroxy-L-proline	2/161	10/18862	0.00311508	0.0245859	0.0174678	EGLN3/P4HB	2
BP	GO:0030388	fructose 1,6-bisphosphate metabolic process	2/161	10/18862	0.00311508	0.0245859	0.0174678	ALDOA/IFNG	2
BP	GO:0030656	regulation of vitamin metabolic process	2/161	10/18862	0.00311508	0.0245859	0.0174678	AKR1C3/IFNG	2
BP	GO:0035860	glial cell-derived neurotrophic factor receptor signaling pathway	2/161	10/18862	0.00311508	0.0245859	0.0174678	GDF15/RET	2
BP	GO:0060525	prostate glandular acinus development	2/161	10/18862	0.00311508	0.0245859	0.0174678	HOXB13/TP63	2
BP	GO:0060742	epithelial cell differentiation involved in prostate gland development	2/161	10/18862	0.00311508	0.0245859	0.0174678	HOXB13/TP63	2
BP	GO:0070327	thyroid hormone transport	2/161	10/18862	0.00311508	0.0245859	0.0174678	ABCC2/SLC7A5	2
BP	GO:0072537	fibroblast activation	2/161	10/18862	0.00311508	0.0245859	0.0174678	GCLM/IL17A	2
BP	GO:1902946	protein localization to early endosome	2/161	10/18862	0.00311508	0.0245859	0.0174678	EGF/SCRIB	2
BP	GO:2000105	positive regulation of DNA-dependent DNA replication	2/161	10/18862	0.00311508	0.0245859	0.0174678	CDC7/E2F7	2
BP	GO:2001234	negative regulation of apoptotic signaling pathway	7/161	224/18862	0.00316118	0.0248915	0.0176849	BRCA1/ENO1/GCLM/MMP9/TERT/TRAF2/TRAP1	7
BP	GO:0061333	renal tubule morphogenesis	4/161	71/18862	0.0031873	0.0249807	0.0177483	GREM1/HOXB7/SIX1/SOX9	4
BP	GO:0072028	nephron morphogenesis	4/161	71/18862	0.0031873	0.0249807	0.0177483	GREM1/HOXB7/SIX1/SOX9	4
BP	GO:0002440	production of molecular mediator of immune response	8/161	286/18862	0.00322899	0.0252489	0.0179389	EXO1/HSPD1/IL17A/POLB/POLQ/PRKDC/SLC7A5/TRAF2	8
BP	GO:0060560	developmental growth involved in morphogenesis	7/161	225/18862	0.00323981	0.025275	0.0179574	AURKA/L1CAM/PAK1/POSTN/SIX1/SOX9/SPP1	7
BP	GO:1901030	positive regulation of mitochondrial outer membrane permeabilization involved in apoptotic signaling pathway	3/161	35/18862	0.00326952	0.0254481	0.0180803	E2F1/PMAIP1/TP63	3
BP	GO:0051099	positive regulation of binding	6/161	170/18862	0.00342424	0.0264837	0.0188161	EGF/IFNG/MET/MMP9/TERT/TWIST1	6
BP	GO:0018107	peptidyl-threonine phosphorylation	5/161	118/18862	0.00343395	0.0264837	0.0188161	CAD/CHEK1/EGF/PLK1/PRKDC	5
BP	GO:0042752	regulation of circadian rhythm	5/161	118/18862	0.00343395	0.0264837	0.0188161	EZH2/PRKAA2/PRKDC/TIMELESS/TOP2A	5
BP	GO:0051101	regulation of DNA binding	5/161	118/18862	0.00343395	0.0264837	0.0188161	E2F1/EGF/IFNG/MMP9/TWIST1	5
BP	GO:0031016	pancreas development	4/161	73/18862	0.00352382	0.0269953	0.0191796	CDH2/MET/MSLN/SOX9	4
BP	GO:0031100	animal organ regeneration	4/161	73/18862	0.00352382	0.0269953	0.0191796	AURKA/CAD/CCNA2/EZH2	4
BP	GO:0000910	cytokinesis	6/161	171/18862	0.00352425	0.0269953	0.0191796	AURKA/BRCA2/E2F7/KIF20A/NOX5/PLK1	6
BP	GO:0035136	forelimb morphogenesis	3/161	36/18862	0.00354462	0.0270287	0.0192034	HOXA13/TP63/TWIST1	3
BP	GO:0045738	negative regulation of DNA repair	3/161	36/18862	0.00354462	0.0270287	0.0192034	FANCB/POLQ/TWIST1	3
BP	GO:0001101	response to acid chemical	5/161	119/18862	0.00356032	0.0270873	0.019245	COL1A1/GCLM/KRT8/NQO1/SIX1	5
BP	GO:0007160	cell-matrix adhesion	7/161	230/18862	0.00365562	0.0277498	0.0197157	CCL25/CDKN2A/COL3A1/GREM1/L1CAM/MSLN/POSTN	7
BP	GO:0007389	pattern specification process	10/161	426/18862	0.00366491	0.027758	0.0197215	AURKA/DKK1/GREM1/HOXB3/HOXB7/PRKDC/SIX1/SOX1/TP63/XRCC2	10
BP	GO:0021537	telencephalon development	7/161	231/18862	0.00374344	0.0280578	0.0199345	BNIP3/CDH2/COL3A1/EZH2/IGF2BP1/SLC2A1/SLC7A11	7
BP	GO:0031589	cell-substrate adhesion	9/161	359/18862	0.00376474	0.0280578	0.0199345	CCL25/CDKN2A/COL1A1/COL3A1/GREM1/L1CAM/MSLN/P4HB/POSTN	9
BP	GO:0033212	iron import into cell	2/161	11/18862	0.00378604	0.0280578	0.0199345	IFNG/NOX5	2
BP	GO:0035404	histone-serine phosphorylation	2/161	11/18862	0.00378604	0.0280578	0.0199345	AURKA/PRKAA2	2
BP	GO:0043589	skin morphogenesis	2/161	11/18862	0.00378604	0.0280578	0.0199345	COL1A1/TP63	2
BP	GO:1901298	regulation of hydrogen peroxide-mediated programmed cell death	2/161	11/18862	0.00378604	0.0280578	0.0199345	MET/TRAP1	2
BP	GO:1905050	positive regulation of metallopeptidase activity	2/161	11/18862	0.00378604	0.0280578	0.0199345	CLDN3/CLDN4	2
BP	GO:2000615	regulation of histone H3-K9 acetylation	2/161	11/18862	0.00378604	0.0280578	0.0199345	BRCA1/CHEK1	2
BP	GO:2001053	regulation of mesenchymal cell apoptotic process	2/161	11/18862	0.00378604	0.0280578	0.0199345	HOXA13/SOX9	2
BP	GO:0050673	epithelial cell proliferation	10/161	428/18862	0.00378755	0.0280578	0.0199345	BRCA2/EGF/FAP/NOX5/PRKDC/SIX1/SOX2/SOX9/TP63/TWIST1	10
BP	GO:0048511	rhythmic process	8/161	294/18862	0.0038141	0.0281509	0.0200006	CLDN4/EZH2/MMP7/PRKAA2/PRKDC/TIMELESS/TOP2A/TWIST1	8
BP	GO:0044818	mitotic G2/M transition checkpoint	3/161	37/18862	0.00383346	0.0281509	0.0200006	BLM/BRCA1/CHEK1	3
BP	GO:0045740	positive regulation of DNA replication	3/161	37/18862	0.00383346	0.0281509	0.0200006	CDC7/E2F7/EGF	3
BP	GO:0060969	negative regulation of gene silencing	3/161	37/18862	0.00383346	0.0281509	0.0200006	LIN28B/POU5F1/TERT	3
BP	GO:0009064	glutamine family amino acid metabolic process	4/161	75/18862	0.00388372	0.0283965	0.0201752	CAD/GCLC/GCLM/SLC7A11	4
BP	GO:0046902	regulation of mitochondrial membrane permeability	4/161	75/18862	0.00388372	0.0283965	0.0201752	BNIP3/E2F1/PMAIP1/TP63	4
BP	GO:0010634	positive regulation of epithelial cell migration	6/161	175/18862	0.00394616	0.0287498	0.0204262	EGF/IFNG/MET/MMP9/RAB25/SOX9	6
BP	GO:0035270	endocrine system development	5/161	122/18862	0.0039595	0.0287498	0.0204262	CDH2/HOXB3/SIX1/SOX2/SOX9	5
BP	GO:0097237	cellular response to toxic substance	5/161	122/18862	0.0039595	0.0287498	0.0204262	AKR1B10/NQO1/S100A9/TXNDC17/TXNRD1	5
BP	GO:0140014	mitotic nuclear division	8/161	296/18862	0.00397245	0.0287498	0.0204262	AURKA/CHEK1/CHEK2/EGF/HOXA13/PLK1/TRIP13/UBE2S	8
BP	GO:0001933	negative regulation of protein phosphorylation	9/161	362/18862	0.00397459	0.0287498	0.0204262	CDKN2A/DKK1/GREM1/IFNG/PLK1/PRKDC/SERPINB3/TWIST1/UCHL1	9
BP	GO:0048839	inner ear development	6/161	176/18862	0.00405725	0.029285	0.0208064	CCNA2/COL11A1/HOXA13/SIX1/SOX2/SOX9	6
BP	GO:1901983	regulation of protein acetylation	4/161	76/18862	0.00407267	0.0293336	0.0208409	BRCA1/CHEK1/PRKAA2/TWIST1	4
BP	GO:0030279	negative regulation of ossification	3/161	38/18862	0.00413623	0.0297281	0.0211212	DKK1/GREM1/SOX9	3
BP	GO:0015718	monocarboxylic acid transport	6/161	178/18862	0.00428635	0.0307416	0.0218413	ABCC2/ABCC3/AKR1C1/NTSR1/SLC7A11/SLCO1B3	6
BP	GO:0001819	positive regulation of cytokine production	10/161	437/18862	0.00438035	0.0313492	0.022273	BRCA1/HSPD1/IFNG/IL17A/POSTN/PRKDC/SCRIB/SLC7A5/TRAF2/TWIST1	10
BP	GO:0007369	gastrulation	6/161	179/18862	0.00440442	0.0314548	0.022348	COL11A1/DKK1/MMP9/POU5F1/SOX2/TXNRD1	6
BP	GO:0006284	base-excision repair	3/161	39/18862	0.00445315	0.0314667	0.0223565	FEN1/POLB/POLQ	3
BP	GO:0033146	regulation of intracellular estrogen receptor signaling pathway	3/161	39/18862	0.00445315	0.0314667	0.0223565	BRCA1/PAK1/TP63	3
BP	GO:0072210	metanephric nephron development	3/161	39/18862	0.00445315	0.0314667	0.0223565	GREM1/RET/SOX9	3
BP	GO:0010917	negative regulation of mitochondrial membrane potential	2/161	12/18862	0.00451787	0.0314667	0.0223565	BNIP3/PMAIP1	2
BP	GO:0015893	drug transport	2/161	12/18862	0.00451787	0.0314667	0.0223565	ABCC2/ABCC3	2
BP	GO:0045605	negative regulation of epidermal cell differentiation	2/161	12/18862	0.00451787	0.0314667	0.0223565	EZH2/TP63	2
BP	GO:0045683	negative regulation of epidermis development	2/161	12/18862	0.00451787	0.0314667	0.0223565	EZH2/TP63	2
BP	GO:0060394	negative regulation of pathway-restricted SMAD protein phosphorylation	2/161	12/18862	0.00451787	0.0314667	0.0223565	DKK1/GREM1	2
BP	GO:0060442	branching involved in prostate gland morphogenesis	2/161	12/18862	0.00451787	0.0314667	0.0223565	HOXA13/HOXB13	2
BP	GO:0061052	negative regulation of cell growth involved in cardiac muscle cell development	2/161	12/18862	0.00451787	0.0314667	0.0223565	G6PD/PAK1	2
BP	GO:0061430	bone trabecula morphogenesis	2/161	12/18862	0.00451787	0.0314667	0.0223565	COL1A1/GREM1	2
BP	GO:0097152	mesenchymal cell apoptotic process	2/161	12/18862	0.00451787	0.0314667	0.0223565	HOXA13/SOX9	2
BP	GO:2001235	positive regulation of apoptotic signaling pathway	5/161	126/18862	0.00454026	0.0315576	0.0224211	PMAIP1/RET/S100A9/TP63/TRAF2	5
BP	GO:0090398	cellular senescence	4/161	79/18862	0.00467659	0.0324291	0.0230402	CDKN2A/PRKDC/TERT/TWIST1	4
BP	GO:0018210	peptidyl-threonine modification	5/161	127/18862	0.00469444	0.0324291	0.0230402	CAD/CHEK1/EGF/PLK1/PRKDC	5
BP	GO:1905477	positive regulation of protein localization to membrane	5/161	127/18862	0.00469444	0.0324291	0.0230402	E2F1/IFNG/PAK1/PMAIP1/TP63	5
BP	GO:0010950	positive regulation of endopeptidase activity	6/161	182/18862	0.00477305	0.0328489	0.0233385	EGLN3/HSPD1/PMAIP1/S100A9/SERPINB3/TRAF2	6
BP	GO:0008207	C21-steroid hormone metabolic process	3/161	40/18862	0.00478439	0.0328489	0.0233385	AKR1C1/AKR1C2/AKR1C3	3
BP	GO:0032735	positive regulation of interleukin-12 production	3/161	40/18862	0.00478439	0.0328489	0.0233385	HSPD1/IFNG/IL17A	3
BP	GO:0014032	neural crest cell development	4/161	80/18862	0.00489056	0.0335098	0.023808	CDH2/RET/SOX9/TWIST1	4
BP	GO:0015711	organic anion transport	9/161	376/18862	0.00507806	0.034724	0.0246707	ABCC2/ABCC3/AKR1C1/NTSR1/SLC2A1/SLC2A14/SLC7A11/SLC7A5/SLCO1B3	9
BP	GO:0072091	regulation of stem cell proliferation	3/161	41/18862	0.00513014	0.0349387	0.0248233	CCNE1/EPCAM/TERT	3
BP	GO:1903580	positive regulation of ATP metabolic process	3/161	41/18862	0.00513014	0.0349387	0.0248233	ENO1/IFNG/PRKAA2	3
BP	GO:0045926	negative regulation of growth	7/161	245/18862	0.00514911	0.0349574	0.0248365	CDKN2A/ENO1/G6PD/GDF15/GREM1/PAK1/SPP1	7
BP	GO:0030308	negative regulation of cell growth	6/161	185/18862	0.00516392	0.0349574	0.0248365	CDKN2A/ENO1/G6PD/GREM1/PAK1/SPP1	6
BP	GO:0051216	cartilage development	6/161	185/18862	0.00516392	0.0349574	0.0248365	COL11A1/COL1A1/GREM1/HOXB3/ITGB8/SOX9	6
BP	GO:0001886	endothelial cell morphogenesis	2/161	13/18862	0.00530949	0.0352367	0.0250349	HOXA13/MET	2
BP	GO:0007171	activation of transmembrane receptor protein tyrosine kinase activity	2/161	13/18862	0.00530949	0.0352367	0.0250349	EGF/GREM1	2
BP	GO:0010421	hydrogen peroxide-mediated programmed cell death	2/161	13/18862	0.00530949	0.0352367	0.0250349	MET/TRAP1	2
BP	GO:0042762	regulation of sulfur metabolic process	2/161	13/18862	0.00530949	0.0352367	0.0250349	PDK1/SLC7A11	2
BP	GO:0043970	histone H3-K9 acetylation	2/161	13/18862	0.00530949	0.0352367	0.0250349	BRCA1/CHEK1	2
BP	GO:0045837	negative regulation of membrane potential	2/161	13/18862	0.00530949	0.0352367	0.0250349	BNIP3/PMAIP1	2
BP	GO:0071599	otic vesicle development	2/161	13/18862	0.00530949	0.0352367	0.0250349	SIX1/SOX9	2
BP	GO:0072182	regulation of nephron tubule epithelial cell differentiation	2/161	13/18862	0.00530949	0.0352367	0.0250349	CD24/PROM1	2
BP	GO:1902947	regulation of tau-protein kinase activity	2/161	13/18862	0.00530949	0.0352367	0.0250349	DKK1/IFNG	2
BP	GO:1904668	positive regulation of ubiquitin protein ligase activity	2/161	13/18862	0.00530949	0.0352367	0.0250349	PLK1/UBE2S	2
BP	GO:0001656	metanephros development	4/161	82/18862	0.00533803	0.0352874	0.025071	GREM1/RET/SIX1/SOX9	4
BP	GO:2001021	negative regulation of response to DNA damage stimulus	4/161	82/18862	0.00533803	0.0352874	0.025071	CHEK2/FANCB/POLQ/TWIST1	4
BP	GO:0009896	positive regulation of catabolic process	10/161	450/18862	0.00536354	0.0353868	0.0251416	AURKA/BARD1/BNIP3/EGF/IFNG/LIN28B/PLK1/PRKAA2/SOX9/TWIST1	10
BP	GO:0051896	regulation of protein kinase B signaling	7/161	247/18862	0.00537847	0.0354161	0.0251624	AKR1C2/AKR1C3/EGF/GDF15/LIN28A/MET/RET	7
BP	GO:0014075	response to amine	3/161	42/18862	0.00549057	0.0358746	0.0254881	CAD/NQO1/RGS17	3
BP	GO:0031670	cellular response to nutrient	3/161	42/18862	0.00549057	0.0358746	0.0254881	BRIP1/COL1A1/POSTN	3
BP	GO:0071364	cellular response to epidermal growth factor stimulus	3/161	42/18862	0.00549057	0.0358746	0.0254881	CAD/COL1A1/SOX9	3
BP	GO:0089718	amino acid import across plasma membrane	3/161	42/18862	0.00549057	0.0358746	0.0254881	NTSR1/SLC7A11/SLC7A5	3
BP	GO:0030879	mammary gland development	5/161	132/18862	0.00552158	0.0360075	0.0255826	BRCA2/CAD/EGF/SCRIB/SOX9	5
BP	GO:0043506	regulation of JUN kinase activity	4/161	83/18862	0.00557169	0.0361946	0.0257155	DKK1/PAK1/SERPINB3/TRAF2	4
BP	GO:0048864	stem cell development	4/161	83/18862	0.00557169	0.0361946	0.0257155	CDH2/RET/SOX9/TWIST1	4
BP	GO:0014031	mesenchymal cell development	4/161	84/18862	0.00581209	0.0375448	0.0266748	CDH2/RET/SOX9/TWIST1	4
BP	GO:1900407	regulation of cellular response to oxidative stress	4/161	84/18862	0.00581209	0.0375448	0.0266748	MET/P4HB/SLC7A11/TRAP1	4
BP	GO:0006734	NADH metabolic process	3/161	43/18862	0.00586584	0.0375448	0.0266748	ALDOA/ENO1/NQO1	3
BP	GO:0045454	cell redox homeostasis	3/161	43/18862	0.00586584	0.0375448	0.0266748	GCLC/NQO1/TXNRD1	3
BP	GO:0045840	positive regulation of mitotic nuclear division	3/161	43/18862	0.00586584	0.0375448	0.0266748	AURKA/EGF/HOXA13	3
BP	GO:0048599	oocyte development	3/161	43/18862	0.00586584	0.0375448	0.0266748	AURKA/BRCA2/TRIP13	3
BP	GO:2000273	positive regulation of signaling receptor activity	3/161	43/18862	0.00586584	0.0375448	0.0266748	EGF/GREM1/IFNG	3
BP	GO:0035107	appendage morphogenesis	5/161	134/18862	0.00587957	0.0375448	0.0266748	GREM1/HOXA13/SOX9/TP63/TWIST1	5
BP	GO:0035108	limb morphogenesis	5/161	134/18862	0.00587957	0.0375448	0.0266748	GREM1/HOXA13/SOX9/TP63/TWIST1	5
BP	GO:0043280	positive regulation of cysteine-type endopeptidase activity involved in apoptotic process	5/161	135/18862	0.00606456	0.038653	0.0274622	EGLN3/HSPD1/PMAIP1/S100A9/TRAF2	5
BP	GO:0003188	heart valve formation	2/161	14/18862	0.00615985	0.0386765	0.0274789	SOX9/TWIST1	2
BP	GO:0007100	mitotic centrosome separation	2/161	14/18862	0.00615985	0.0386765	0.0274789	AURKA/CHEK1	2
BP	GO:0033147	negative regulation of intracellular estrogen receptor signaling pathway	2/161	14/18862	0.00615985	0.0386765	0.0274789	BRCA1/TP63	2
BP	GO:0033262	regulation of nuclear cell cycle DNA replication	2/161	14/18862	0.00615985	0.0386765	0.0274789	CDC7/CHEK2	2
BP	GO:0097284	hepatocyte apoptotic process	2/161	14/18862	0.00615985	0.0386765	0.0274789	KRT18/KRT8	2
BP	GO:0097468	programmed cell death in response to reactive oxygen species	2/161	14/18862	0.00615985	0.0386765	0.0274789	MET/TRAP1	2
BP	GO:1902894	negative regulation of pri-miRNA transcription by RNA polymerase II	2/161	14/18862	0.00615985	0.0386765	0.0274789	POU5F1/SOX9	2
BP	GO:1905168	positive regulation of double-strand break repair via homologous recombination	2/161	14/18862	0.00615985	0.0386765	0.0274789	FANCB/TIMELESS	2
BP	GO:0034754	cellular hormone metabolic process	5/161	136/18862	0.00625361	0.0389911	0.0277024	AKR1B10/AKR1C1/AKR1C2/AKR1C3/SPP1	5
BP	GO:0042771	intrinsic apoptotic signaling pathway in response to DNA damage by p53 class mediator	3/161	44/18862	0.00625612	0.0389911	0.0277024	BRCA2/CHEK2/TP63	3
BP	GO:0045910	negative regulation of DNA recombination	3/161	44/18862	0.00625612	0.0389911	0.0277024	BLM/FANCB/POLQ	3
BP	GO:1901028	regulation of mitochondrial outer membrane permeabilization involved in apoptotic signaling pathway	3/161	44/18862	0.00625612	0.0389911	0.0277024	E2F1/PMAIP1/TP63	3
BP	GO:0032755	positive regulation of interleukin-6 production	4/161	86/18862	0.00631344	0.0392692	0.0278999	HSPD1/IFNG/IL17A/TWIST1	4
BP	GO:0006869	lipid transport	10/161	461/18862	0.00632398	0.0392692	0.0278999	ABCC2/ABCC3/AKR1C1/EGF/NTSR1/PRKAA2/SLC2A1/SLC7A11/SLCO1B3/SPP1	10
BP	GO:0008544	epidermis development	10/161	463/18862	0.00651217	0.0403635	0.0286774	AKR1C3/CASP14/DSG1/EZH2/HOXB13/KRT18/KRT8/S100A7/SOX9/TP63	10
BP	GO:0150104	transport across blood-brain barrier	4/161	87/18862	0.00657454	0.0406755	0.0288991	ABCC2/ABCC3/SLC2A1/SLC7A5	4
BP	GO:0006631	fatty acid metabolic process	9/161	392/18862	0.00661602	0.0407657	0.0289632	AKR1C1/AKR1C2/AKR1C3/BRCA1/CYP2E1/PDK1/PRKAA2/SOX9/TWIST1	9
BP	GO:1901215	negative regulation of neuron death	6/161	195/18862	0.0066373	0.0407657	0.0289632	GCLM/SIX1/SLC7A11/TERT/TRAF2/XRCC2	6
BP	GO:0007586	digestion	5/161	138/18862	0.00664408	0.0407657	0.0289632	AKR1C1/AKR1C2/IL17A/PRSS1/SOX9	5
BP	GO:0061351	neural precursor cell proliferation	5/161	138/18862	0.00664408	0.0407657	0.0289632	CDH2/EGF/IGF2BP1/MELK/SHCBP1	5
BP	GO:0014911	positive regulation of smooth muscle cell migration	3/161	45/18862	0.00666154	0.0407657	0.0289632	PAK1/POSTN/TERT	3
BP	GO:0090102	cochlea development	3/161	45/18862	0.00666154	0.0407657	0.0289632	CCNA2/SIX1/SOX9	3
BP	GO:0002833	positive regulation of response to biotic stimulus	7/161	258/18862	0.00677976	0.0414142	0.0294239	HSPD1/IKBKE/IL17A/MUC16/MUC5B/PAK1/PRKDC	7
BP	GO:0010232	vascular transport	4/161	88/18862	0.00684271	0.0416481	0.0295901	ABCC2/ABCC3/SLC2A1/SLC7A5	4
BP	GO:0060993	kidney morphogenesis	4/161	88/18862	0.00684271	0.0416481	0.0295901	GREM1/HOXB7/SIX1/SOX9	4
BP	GO:0000722	telomere maintenance via recombination	2/161	15/18862	0.00706789	0.041825	0.0297158	BRCA2/RAD51	2
BP	GO:0019511	peptidyl-proline hydroxylation	2/161	15/18862	0.00706789	0.041825	0.0297158	EGLN3/P4HB	2
BP	GO:0031054	pre-miRNA processing	2/161	15/18862	0.00706789	0.041825	0.0297158	LIN28A/LIN28B	2
BP	GO:0042574	retinal metabolic process	2/161	15/18862	0.00706789	0.041825	0.0297158	AKR1C1/AKR1C3	2
BP	GO:0051299	centrosome separation	2/161	15/18862	0.00706789	0.041825	0.0297158	AURKA/CHEK1	2
BP	GO:0051938	L-glutamate import	2/161	15/18862	0.00706789	0.041825	0.0297158	NTSR1/SLC7A11	2
BP	GO:0071371	cellular response to gonadotropin stimulus	2/161	15/18862	0.00706789	0.041825	0.0297158	CCNA2/GCLM	2
BP	GO:0071732	cellular response to nitric oxide	2/161	15/18862	0.00706789	0.041825	0.0297158	CCNA2/TRAF2	2
BP	GO:0072160	nephron tubule epithelial cell differentiation	2/161	15/18862	0.00706789	0.041825	0.0297158	CD24/PROM1	2
BP	GO:0098712	L-glutamate import across plasma membrane	2/161	15/18862	0.00706789	0.041825	0.0297158	NTSR1/SLC7A11	2
BP	GO:1903799	negative regulation of production of miRNAs involved in gene silencing by miRNA	2/161	15/18862	0.00706789	0.041825	0.0297158	LIN28B/TERT	2
BP	GO:2000136	regulation of cell proliferation involved in heart morphogenesis	2/161	15/18862	0.00706789	0.041825	0.0297158	SIX1/SOX9	2
BP	GO:0045981	positive regulation of nucleotide metabolic process	3/161	46/18862	0.00708226	0.041825	0.0297158	ENO1/IFNG/PRKAA2	3
BP	GO:0048146	positive regulation of fibroblast proliferation	3/161	46/18862	0.00708226	0.041825	0.0297158	CCNA2/E2F1/PRKDC	3
BP	GO:0048483	autonomic nervous system development	3/161	46/18862	0.00708226	0.041825	0.0297158	RET/SIX1/TP63	3
BP	GO:0070849	response to epidermal growth factor	3/161	46/18862	0.00708226	0.041825	0.0297158	CAD/COL1A1/SOX9	3
BP	GO:1900544	positive regulation of purine nucleotide metabolic process	3/161	46/18862	0.00708226	0.041825	0.0297158	ENO1/IFNG/PRKAA2	3
BP	GO:0032642	regulation of chemokine production	4/161	89/18862	0.00711802	0.0418897	0.0297618	IFNG/IL17A/POSTN/TWIST1	4
BP	GO:0033273	response to vitamin	4/161	89/18862	0.00711802	0.0418897	0.0297618	BRIP1/COL1A1/POSTN/SPP1	4
BP	GO:0002377	immunoglobulin production	6/161	198/18862	0.00713342	0.0419073	0.0297743	EXO1/HSPD1/POLB/POLQ/PRKDC/TRAF2	6
BP	GO:0007281	germ cell development	7/161	261/18862	0.00720515	0.0422552	0.0300215	AURKA/BRCA2/BRIP1/FANCG/LIN28A/SRPK1/TRIP13	7
BP	GO:0014033	neural crest cell differentiation	4/161	90/18862	0.00740056	0.043326	0.0307822	CDH2/RET/SOX9/TWIST1	4
BP	GO:0009994	oocyte differentiation	3/161	47/18862	0.00751841	0.0437883	0.0311107	AURKA/BRCA2/TRIP13	3
BP	GO:0045839	negative regulation of mitotic nuclear division	3/161	47/18862	0.00751841	0.0437883	0.0311107	CHEK1/PLK1/TRIP13	3
BP	GO:1904707	positive regulation of vascular associated smooth muscle cell proliferation	3/161	47/18862	0.00751841	0.0437883	0.0311107	MMP9/PAK1/TERT	3
BP	GO:0071383	cellular response to steroid hormone stimulus	6/161	201/18862	0.00765587	0.0445121	0.0316249	ABCC2/AKR1C3/BRCA1/FBXO32/PAK1/TP63	6
BP	GO:0033135	regulation of peptidyl-serine phosphorylation	5/161	143/18862	0.00769448	0.0446597	0.0317298	DKK1/IFNG/IL11/PAK1/RET	5
BP	GO:0035051	cardiocyte differentiation	5/161	144/18862	0.00791764	0.0452235	0.0321304	DKK1/G6PD/GREM1/PAK1/TWIST1	5
BP	GO:0006692	prostanoid metabolic process	3/161	48/18862	0.00797012	0.0452235	0.0321304	AKR1C1/AKR1C2/AKR1C3	3
BP	GO:0006693	prostaglandin metabolic process	3/161	48/18862	0.00797012	0.0452235	0.0321304	AKR1C1/AKR1C2/AKR1C3	3
BP	GO:0042149	cellular response to glucose starvation	3/161	48/18862	0.00797012	0.0452235	0.0321304	PMAIP1/PRKAA2/SLC2A1	3
BP	GO:0042398	cellular modified amino acid biosynthetic process	3/161	48/18862	0.00797012	0.0452235	0.0321304	GCLC/GCLM/SLC7A11	3
BP	GO:0043090	amino acid import	3/161	48/18862	0.00797012	0.0452235	0.0321304	NTSR1/SLC7A11/SLC7A5	3
BP	GO:0051204	protein insertion into mitochondrial membrane	3/161	48/18862	0.00797012	0.0452235	0.0321304	E2F1/PMAIP1/TP63	3
BP	GO:2001238	positive regulation of extrinsic apoptotic signaling pathway	3/161	48/18862	0.00797012	0.0452235	0.0321304	PMAIP1/RET/TRAF2	3
BP	GO:0010389	regulation of G2/M transition of mitotic cell cycle	6/161	203/18862	0.00801917	0.0452235	0.0321304	AURKA/BLM/BRCA1/CDC7/CHEK1/PLK1	6
BP	GO:0033151	V(D)J recombination	2/161	16/18862	0.00803259	0.0452235	0.0321304	POLB/PRKDC	2
BP	GO:0034310	primary alcohol catabolic process	2/161	16/18862	0.00803259	0.0452235	0.0321304	AKR1B10/AKR1C3	2
BP	GO:0035067	negative regulation of histone acetylation	2/161	16/18862	0.00803259	0.0452235	0.0321304	BRCA1/TWIST1	2
BP	GO:0048012	hepatocyte growth factor receptor signaling pathway	2/161	16/18862	0.00803259	0.0452235	0.0321304	MET/PAK1	2
BP	GO:0048385	regulation of retinoic acid receptor signaling pathway	2/161	16/18862	0.00803259	0.0452235	0.0321304	AKR1C3/EZH2	2
BP	GO:0051238	sequestering of metal ion	2/161	16/18862	0.00803259	0.0452235	0.0321304	S100A7/S100A9	2
BP	GO:0061323	cell proliferation involved in heart morphogenesis	2/161	16/18862	0.00803259	0.0452235	0.0321304	SIX1/SOX9	2
BP	GO:0061548	ganglion development	2/161	16/18862	0.00803259	0.0452235	0.0321304	SIX1/TUBB3	2
BP	GO:0070365	hepatocyte differentiation	2/161	16/18862	0.00803259	0.0452235	0.0321304	E2F7/KRT18	2
BP	GO:0001701	in utero embryonic development	8/161	335/18862	0.00819966	0.0460873	0.0327441	BRCA2/E2F7/KRT8/POLB/POU5F1/TET1/TWIST1/XRCC2	8
BP	GO:0021700	developmental maturation	7/161	268/18862	0.00827447	0.0464305	0.0329879	AURKA/BRCA2/G6PD/GREM1/HOXB13/RET/TRIP13	7
BP	GO:1902882	regulation of response to oxidative stress	4/161	93/18862	0.00829225	0.0464531	0.033004	MET/P4HB/SLC7A11/TRAP1	4
BP	GO:0042326	negative regulation of phosphorylation	9/161	407/18862	0.00836213	0.046767	0.033227	CDKN2A/DKK1/GREM1/IFNG/PLK1/PRKDC/SERPINB3/TWIST1/UCHL1	9
BP	GO:0006109	regulation of carbohydrate metabolic process	6/161	206/18862	0.00858718	0.0478592	0.034003	EGF/IFNG/NTSR1/PDK1/PMAIP1/PRKAA2	6
BP	GO:0034308	primary alcohol metabolic process	4/161	94/18862	0.00860443	0.0478592	0.034003	AKR1B10/AKR1C1/AKR1C2/AKR1C3	4
BP	GO:0070167	regulation of biomineral tissue development	4/161	94/18862	0.00860443	0.0478592	0.034003	GREM1/MMP20/SOX9/TWIST1	4
BP	GO:0007043	cell-cell junction assembly	5/161	147/18862	0.00861408	0.0478592	0.034003	CDH2/CLDN3/CLDN4/DSG1/IL17A	5
BP	GO:0045668	negative regulation of osteoblast differentiation	3/161	50/18862	0.0089207	0.0493387	0.0350541	GREM1/SOX9/TWIST1	3
BP	GO:1903202	negative regulation of oxidative stress-induced cell death	3/161	50/18862	0.0089207	0.0493387	0.0350541	MET/SLC7A11/TRAP1	3
BP	GO:0051304	chromosome separation	4/161	95/18862	0.00892419	0.0493387	0.0350541	EME1/PLK1/TOP2A/TRIP13	4
BP	GO:0034393	positive regulation of smooth muscle cell apoptotic process	2/161	17/18862	0.00905292	0.0497248	0.0353285	CDKN2A/IFNG	2
BP	GO:0051782	negative regulation of cell division	2/161	17/18862	0.00905292	0.0497248	0.0353285	BLM/E2F7	2
BP	GO:0060602	branch elongation of an epithelium	2/161	17/18862	0.00905292	0.0497248	0.0353285	SIX1/SOX9	2
BP	GO:1902170	cellular response to reactive nitrogen species	2/161	17/18862	0.00905292	0.0497248	0.0353285	CCNA2/TRAF2	2
BP	GO:0033044	regulation of chromosome organization	7/161	273/18862	0.00910694	0.0498594	0.0354241	BRCA1/FEN1/PLK1/SLX1A/TET1/TOP2A/TRIP13	7
BP	GO:0098742	cell-cell adhesion via plasma-membrane adhesion molecules	7/161	273/18862	0.00910694	0.0498594	0.0354241	CDH2/CLDN3/CLDN4/DSG1/FAT1/L1CAM/RET	7
CC	GO:0000781	chromosome, telomeric region	10/161	161/19520	9.17844e-07	0.000252407	0.000206756	BLM/BRCA2/CHEK1/CHEK2/EZH2/FEN1/PRKDC/RAD51/RECQL4/TERT	10
CC	GO:0045120	pronucleus	4/161	12/19520	2.09607e-06	0.000288209	0.000236083	AURKA/CCNA2/EZH2/SLC2A1	4
CC	GO:0000800	lateral element	4/161	14/19520	4.18444e-06	0.000383573	0.0003142	BLM/BRCA1/BRCA2/RAD51	4
CC	GO:0098687	chromosomal region	13/161	345/19520	5.96398e-06	0.000410023	0.000335866	BIRC5/BLM/BRCA2/CHEK1/CHEK2/EZH2/FEN1/PLK1/PRKDC/RAD51/RECQL4/TERT/TOP2A	13
CC	GO:0000228	nuclear chromosome	11/161	250/19520	7.50022e-06	0.000412512	0.000337905	BIRC5/BLM/BRCA1/BRCA2/CHEK1/MSH5/PLK1/RAD51/SLX1A/TIMELESS/TOP2A	11
CC	GO:0000795	synaptonemal complex	5/161	42/19520	2.38438e-05	0.00082213	0.000673438	BLM/BRCA1/BRCA2/PLK1/RAD51	5
CC	GO:0099086	synaptonemal structure	5/161	42/19520	2.38438e-05	0.00082213	0.000673438	BLM/BRCA1/BRCA2/PLK1/RAD51	5
CC	GO:0016327	apicolateral plasma membrane	4/161	21/19520	2.39165e-05	0.00082213	0.000673438	CDH2/CLDN3/CLDN4/KRT8	4
CC	GO:0062023	collagen-containing extracellular matrix	13/161	423/19520	5.06991e-05	0.00154914	0.00126896	CDH2/COL11A1/COL1A1/COL3A1/COL6A3/GDF15/GREM1/L1CAM/MMP9/POSTN/PRSS1/S100A7/S100A9	13
CC	GO:0045178	basal part of cell	10/161	258/19520	5.77541e-05	0.00158824	0.00130099	ATP1B1/CDH2/CLDN4/EPCAM/FAP/MET/SCRIB/SLC2A1/SLC7A5/SLCO1B3	10
CC	GO:0000793	condensed chromosome	9/161	217/19520	8.14496e-05	0.00203624	0.00166796	BIRC5/BLM/BRCA1/BRCA2/CHEK1/FANCD2/PLK1/RAD51/TOP2A	9
CC	GO:0000794	condensed nuclear chromosome	6/161	88/19520	8.89534e-05	0.00203852	0.00166983	BLM/BRCA1/BRCA2/CHEK1/PLK1/RAD51	6
CC	GO:0005583	fibrillar collagen trimer	3/161	12/19520	0.000114716	0.00225335	0.00184581	COL11A1/COL1A1/COL3A1	3
CC	GO:0098643	banded collagen fibril	3/161	12/19520	0.000114716	0.00225335	0.00184581	COL11A1/COL1A1/COL3A1	3
CC	GO:0016328	lateral plasma membrane	5/161	62/19520	0.000158837	0.00282413	0.00231335	ATP1B1/CLDN3/CLDN4/DSG1/EPCAM	5
CC	GO:0045177	apical part of cell	12/161	414/19520	0.000171419	0.00282413	0.00231335	ABCC2/ATP1B1/CDH2/CLDN4/DSG1/EPCAM/FAP/PROM1/SLC2A1/SLC39A4/SLC7A11/SLC7A5	12
CC	GO:0009925	basal plasma membrane	9/161	240/19520	0.000174582	0.00282413	0.00231335	ATP1B1/CDH2/CLDN4/EPCAM/MET/SCRIB/SLC2A1/SLC7A5/SLCO1B3	9
CC	GO:0005911	cell-cell junction	13/161	485/19520	0.000198206	0.00302815	0.00248048	ABCC2/ATP1B1/CDH2/CLDN3/CLDN4/DSG1/EPCAM/FAT1/KRT18/KRT8/PAK1/SCRIB/SLC2A1	13
CC	GO:0014704	intercalated disc	4/161	48/19520	0.000653967	0.00897228	0.00734955	ATP1B1/CDH2/PAK1/SLC2A1	4
CC	GO:0098644	complex of collagen trimers	3/161	21/19520	0.000656695	0.00897228	0.00734955	COL11A1/COL1A1/COL3A1	3
CC	GO:0016324	apical plasma membrane	10/161	351/19520	0.000685156	0.00897228	0.00734955	ABCC2/ATP1B1/CDH2/CLDN4/DSG1/EPCAM/PROM1/SLC2A1/SLC39A4/SLC7A5	10
CC	GO:0030027	lamellipodium	7/161	196/19520	0.00122747	0.0153434	0.0125684	CDH2/FAP/IGF2BP1/P4HB/PAK1/SCRIB/TUBB3	7
CC	GO:0016605	PML body	5/161	103/19520	0.00163926	0.0195998	0.016055	BLM/CHEK2/IKBKE/RAD51/TERT	5
CC	GO:0016323	basolateral plasma membrane	7/161	211/19520	0.00187136	0.0214427	0.0175645	ATP1B1/CDH2/EPCAM/SCRIB/SLC2A1/SLC7A5/SLCO1B3	7
CC	GO:0044291	cell-cell contact zone	4/161	69/19520	0.00254156	0.0279572	0.0229008	ATP1B1/CDH2/PAK1/SLC2A1	4
CC	GO:0005876	spindle microtubule	4/161	71/19520	0.00282045	0.0298317	0.0244363	AURKA/BIRC5/PLK1/POLB	4
CC	GO:0005788	endoplasmic reticulum lumen	8/161	306/19520	0.00395332	0.0402653	0.0329828	CDH2/COL11A1/COL1A1/COL3A1/COL6A3/MSLN/P4HB/SPP1	8
CC	GO:0031674	I band	5/161	134/19520	0.00510152	0.0476831	0.0390591	ALDOA/FBXO32/KRT8/PAK1/SLC2A1	5
CC	GO:0042383	sarcolemma	5/161	134/19520	0.00510152	0.0476831	0.0390591	ATP1B1/CDH2/COL6A3/KRT8/SLC2A1	5
CC	GO:0000152	nuclear ubiquitin ligase complex	3/161	43/19520	0.00533702	0.0476831	0.0390591	BARD1/BRCA1/UBE2S	3
CC	GO:0030496	midbody	6/161	193/19520	0.00537519	0.0476831	0.0390591	AURKA/BIRC5/KIF20A/PLK1/SHCBP1/SLC2A1	6
CC	GO:0043240	Fanconi anaemia nuclear complex	2/161	14/19520	0.00576462	0.0486509	0.0398519	FANCB/FANCG	2
CC	GO:0005581	collagen trimer	4/161	87/19520	0.00583811	0.0486509	0.0398519	COL11A1/COL1A1/COL3A1/COL6A3	4
MF	GO:0140097	catalytic activity, acting on DNA	13/159	204/18337	2.64638e-08	1.13265e-05	8.2177e-06	BLM/BRIP1/EXO1/FEN1/MCM8/POLB/POLQ/RAD51/RAD54L/RECQL4/SLX1A/TERT/TOP2A	13
MF	GO:0003684	damaged DNA binding	8/159	66/18337	1.00413e-07	2.14884e-05	1.55904e-05	BLM/BRCA1/FANCG/FEN1/POLB/POLQ/RECQL4/TP63	8
MF	GO:0008106	alcohol dehydrogenase (NADP+) activity	5/159	21/18337	8.37125e-07	0.00011943	8.66498e-05	AKR1B10/AKR1C1/AKR1C2/AKR1C3/ALDH3A1	5
MF	GO:0004032	alditol:NADP+ 1-oxidoreductase activity	4/159	12/18337	2.55242e-06	0.000254617	0.000184732	AKR1B10/AKR1C1/AKR1C2/AKR1C3	4
MF	GO:0004033	aldo-keto reductase (NADP) activity	5/159	27/18337	3.18442e-06	0.000254617	0.000184732	AKR1B10/AKR1C1/AKR1C2/AKR1C3/ALDH3A1	5
MF	GO:0003678	DNA helicase activity	7/159	74/18337	3.5694e-06	0.000254617	0.000184732	BLM/BRIP1/MCM8/POLQ/RAD51/RAD54L/RECQL4	7
MF	GO:0008094	DNA-dependent ATPase activity	6/159	51/18337	5.0446e-06	0.000308441	0.000223783	BLM/MSH5/RAD51/RAD54L/TOP2A/XRCC2	6
MF	GO:0016887	ATPase activity	15/159	478/18337	1.83231e-05	0.000980287	0.000711226	ABCC2/ABCC3/BLM/BRIP1/HSPD1/KIF20A/MCM8/MSH5/POLQ/RAD51/RAD54L/RECQL4/TOP2A/TRIP13/XRCC2	15
MF	GO:0016651	oxidoreductase activity, acting on NAD(P)H	7/159	102/18337	2.99088e-05	0.00142233	0.00103194	AKR1C1/AKR1C2/AKR1C3/NOX5/NQO1/TXNDC17/TXNRD1	7
MF	GO:0106311	protein threonine kinase activity	10/159	248/18337	6.25398e-05	0.00241703	0.00175362	AURKA/CDC7/CHEK1/CHEK2/MAST1/MELK/PAK1/PRKAA2/PRKDC/SRPK1	10
MF	GO:0106310	protein serine kinase activity	10/159	249/18337	6.46775e-05	0.00241703	0.00175362	AURKA/CDC7/CHEK1/CHEK2/MAST1/MELK/PAK1/PRKAA2/PRKDC/SRPK1	10
MF	GO:0048256	flap endonuclease activity	3/159	10/18337	7.34144e-05	0.00241703	0.00175362	EXO1/FEN1/SLX1A	3
MF	GO:0050786	RAGE receptor binding	3/159	10/18337	7.34144e-05	0.00241703	0.00175362	S100A7/S100A9/S100B	3
MF	GO:0032052	bile acid binding	3/159	11/18337	0.000100302	0.00306639	0.00222475	AKR1C1/AKR1C2/AKR1C3	3
MF	GO:0097617	annealing activity	3/159	13/18337	0.000171653	0.00489783	0.00355351	BLM/RAD54L/RECQL4	3
MF	GO:0031625	ubiquitin protein ligase binding	10/159	293/18337	0.00024469	0.00654546	0.00474892	AURKA/BRCA1/CBS/CHEK2/HSPD1/IKBKE/POU5F1/TRAF2/UBE2T/UCHL1	10
MF	GO:0035173	histone kinase activity	3/159	16/18337	0.000329737	0.00830161	0.00602306	AURKA/CHEK1/PRKAA2	3
MF	GO:0004674	protein serine/threonine kinase activity	12/159	430/18337	0.000379179	0.00861555	0.00625083	AURKA/CDC7/CHEK1/CHEK2/IKBKE/MAST1/MELK/PAK1/PLK1/PRKAA2/PRKDC/SRPK1	12
MF	GO:0016888	endodeoxyribonuclease activity, producing 5'-phosphomonoesters	3/159	17/18337	0.000397853	0.00861555	0.00625083	EXO1/FEN1/SLX1A	3
MF	GO:0044389	ubiquitin-like protein ligase binding	10/159	312/18337	0.000402596	0.00861555	0.00625083	AURKA/BRCA1/CBS/CHEK2/HSPD1/IKBKE/POU5F1/TRAF2/UBE2T/UCHL1	10
MF	GO:0030020	extracellular matrix structural constituent conferring tensile strength	4/159	41/18337	0.000429352	0.00863205	0.0062628	COL11A1/COL1A1/COL3A1/COL6A3	4
MF	GO:0004386	helicase activity	7/159	157/18337	0.000443704	0.00863205	0.0062628	BLM/BRIP1/MCM8/POLQ/RAD51/RAD54L/RECQL4	7
MF	GO:0004303	estradiol 17-beta-dehydrogenase activity	3/159	18/18337	0.000474393	0.00882783	0.00640485	AKR1C1/AKR1C2/AKR1C3	3
MF	GO:0016705	oxidoreductase activity, acting on paired donors, with incorporation or reduction of molecular oxygen	7/159	160/18337	0.000497032	0.00886374	0.0064309	AKR1C1/AKR1C2/AKR1C3/CYP2E1/EGLN3/P4HB/TET1	7
MF	GO:0008409	5'-3' exonuclease activity	3/159	19/18337	0.000559768	0.00921464	0.00668548	EXO1/FEN1/POLQ	3
MF	GO:0030296	protein tyrosine kinase activator activity	3/159	19/18337	0.000559768	0.00921464	0.00668548	CD24/EGF/GREM1	3
MF	GO:0016616	oxidoreductase activity, acting on the CH-OH group of donors, NAD or NADP as acceptor	6/159	120/18337	0.000626198	0.0099264	0.00720189	AKR1B10/AKR1C1/AKR1C2/AKR1C3/ALDH3A1/G6PD	6
MF	GO:0070182	DNA polymerase binding	3/159	20/18337	0.000654374	0.0100026	0.00725715	FANCD2/FANCI/RAD51	3
MF	GO:0016709	oxidoreductase activity, acting on paired donors, with incorporation or reduction of molecular oxygen, NAD(P)H as one donor, and incorporation of one atom of oxygen	4/159	48/18337	0.000787053	0.0116158	0.00842761	AKR1C1/AKR1C2/AKR1C3/CYP2E1	4
MF	GO:0016614	oxidoreductase activity, acting on CH-OH group of donors	6/159	130/18337	0.000952444	0.0135882	0.00985863	AKR1B10/AKR1C1/AKR1C2/AKR1C3/ALDH3A1/G6PD	6
MF	GO:0031406	carboxylic acid binding	7/159	184/18337	0.00113248	0.0156356	0.0113441	AKR1C1/AKR1C2/AKR1C3/CAD/EGLN3/GCLC/S100A9	7
MF	GO:0016628	oxidoreductase activity, acting on the CH-CH group of donors, NAD or NADP as acceptor	3/159	26/18337	0.00143661	0.0192147	0.0139408	AKR1C1/AKR1C2/AKR1C3	3
MF	GO:0016655	oxidoreductase activity, acting on NAD(P)H, quinone or similar compound as acceptor	4/159	60/18337	0.00182	0.022987	0.0166777	AKR1C1/AKR1C2/AKR1C3/NQO1	4
MF	GO:0001216	DNA-binding transcription activator activity	11/159	447/18337	0.00182607	0.022987	0.0166777	E2F1/E2F2/HOXA13/HOXB3/HOXB7/NR1I2/SIX1/SOX1/SOX2/SOX9/TP63	11
MF	GO:0033764	steroid dehydrogenase activity, acting on the CH-OH group of donors, NAD or NADP as acceptor	3/159	30/18337	0.00218715	0.0260028	0.0188658	AKR1C1/AKR1C2/AKR1C3	3
MF	GO:0042910	xenobiotic transmembrane transporter activity	3/159	30/18337	0.00218715	0.0260028	0.0188658	ABCC2/ABCC3/SLC2A1	3
MF	GO:0000287	magnesium ion binding	7/159	216/18337	0.00281489	0.0324817	0.0235664	ENO1/FEN1/GCLC/MAST1/PLK1/SRPK1/TOP2A	7
MF	GO:0035198	miRNA binding	3/159	33/18337	0.00288389	0.0324817	0.0235664	LIN28A/POU5F1/SOX2	3
MF	GO:0016229	steroid dehydrogenase activity	3/159	34/18337	0.00314303	0.032733	0.0237487	AKR1C1/AKR1C2/AKR1C3	3
MF	GO:0004523	RNA-DNA hybrid ribonuclease activity	2/159	10/18337	0.00321211	0.032733	0.0237487	EXO1/FEN1	2
MF	GO:0030283	testosterone dehydrogenase [NAD(P)] activity	2/159	10/18337	0.00321211	0.032733	0.0237487	AKR1C1/AKR1C3	2
MF	GO:0032356	oxidized DNA binding	2/159	10/18337	0.00321211	0.032733	0.0237487	BLM/RECQL4	2
MF	GO:0033293	monocarboxylic acid binding	4/159	71/18337	0.00336945	0.0331618	0.0240599	AKR1C1/AKR1C2/AKR1C3/S100A9	4
MF	GO:0003697	single-stranded DNA binding	5/159	116/18337	0.00340916	0.0331618	0.0240599	BLM/BRCA2/HSPD1/MCM8/RAD51	5
MF	GO:0000217	DNA secondary structure binding	3/159	36/18337	0.00370308	0.0337217	0.024466	BLM/RECQL4/XRCC2	3
MF	GO:0016620	oxidoreductase activity, acting on the aldehyde or oxo group of donors, NAD or NADP as acceptor	3/159	36/18337	0.00370308	0.0337217	0.024466	AKR1B10/AKR1C3/ALDH3A1	3
MF	GO:0034061	DNA polymerase activity	3/159	36/18337	0.00370308	0.0337217	0.024466	POLB/POLQ/TERT	3
MF	GO:0008559	ABC-type xenobiotic transporter activity	2/159	11/18337	0.00390363	0.034097	0.0247383	ABCC2/ABCC3	2
MF	GO:0048407	platelet-derived growth factor binding	2/159	11/18337	0.00390363	0.034097	0.0247383	COL1A1/COL3A1	2
MF	GO:0005125	cytokine activity	7/159	235/18337	0.00447004	0.036246	0.0262975	CCL25/GDF15/GREM1/IFNG/IL11/IL17A/SPP1	7
MF	GO:0008514	organic anion transmembrane transporter activity	6/159	177/18337	0.00449491	0.036246	0.0262975	ABCC2/SLC2A1/SLC2A14/SLC7A11/SLC7A5/SLCO1B3	6
MF	GO:0016668	oxidoreductase activity, acting on a sulfur group of donors, NAD(P) as acceptor	2/159	12/18337	0.00465777	0.036246	0.0262975	TXNDC17/TXNRD1	2
MF	GO:0031543	peptidyl-proline dioxygenase activity	2/159	12/18337	0.00465777	0.036246	0.0262975	EGLN3/P4HB	2
MF	GO:0045295	gamma-catenin binding	2/159	12/18337	0.00465777	0.036246	0.0262975	CDH2/DSG1	2
MF	GO:0052650	NADP-retinol dehydrogenase activity	2/159	12/18337	0.00465777	0.036246	0.0262975	AKR1B10/AKR1C3	2
MF	GO:0015631	tubulin binding	9/159	368/18337	0.00488393	0.0368696	0.02675	ALDOA/BIRC5/BRCA1/BRCA2/KIF20A/MAST1/PLK1/POLB/S100A9	9
MF	GO:0004520	endodeoxyribonuclease activity	3/159	40/18337	0.00499635	0.0368696	0.02675	EXO1/FEN1/SLX1A	3
MF	GO:0015036	disulfide oxidoreductase activity	3/159	40/18337	0.00499635	0.0368696	0.02675	P4HB/TXNDC17/TXNRD1	3
MF	GO:0001228	DNA-binding transcription activator activity, RNA polymerase II-specific	10/159	443/18337	0.00535424	0.038841	0.0281802	E2F2/HOXA13/HOXB3/HOXB7/NR1I2/SIX1/SOX1/SOX2/SOX9/TP63	10
MF	GO:0002020	protease binding	5/159	131/18337	0.00570548	0.0406991	0.0295284	BRCA2/COL1A1/COL3A1/FAP/SERPINB3	5
MF	GO:0019887	protein kinase regulator activity	6/159	190/18337	0.00631446	0.0443047	0.0321444	CCNA2/CCNE1/CD24/CDKN2A/EGF/GREM1	6
MF	GO:0016706	2-oxoglutarate-dependent dioxygenase activity	3/159	44/18337	0.00653077	0.0443678	0.0321901	EGLN3/P4HB/TET1	3
MF	GO:0016903	oxidoreductase activity, acting on the aldehyde or oxo group of donors	3/159	44/18337	0.00653077	0.0443678	0.0321901	AKR1B10/AKR1C3/ALDH3A1	3
MF	GO:0016209	antioxidant activity	4/159	86/18337	0.00666421	0.0445669	0.0323346	NQO1/S100A9/TXNDC17/TXNRD1	4
MF	GO:0061980	regulatory RNA binding	3/159	45/18337	0.00695333	0.045785	0.0332184	LIN28A/POU5F1/SOX2	3
MF	GO:0016893	endonuclease activity, active with either ribo- or deoxyribonucleic acids and producing 5'-phosphomonoesters	3/159	46/18337	0.00739178	0.0479346	0.0347779	EXO1/FEN1/SLX1A	3

## Sheet: enrichKEGG of up-regulated gene
# Table 2 Enrichment results of KEGG pathways based on up-regulated genes
ID	Description	GeneRatio	BgRatio	pvalue	p.adjust	qvalue	geneID	Count
hsa03460	Fanconi anemia pathway	12/121	54/8170	1.30096e-11	2.79706e-09	2.42389e-09	BLM/BRCA1/BRCA2/BRIP1/EME1/FANCB/FANCD2/FANCG/FANCI/RAD51/SLX1A/UBE2T	12
hsa03440	Homologous recombination	9/121	41/8170	5.97664e-09	6.42489e-07	5.56771e-07	BARD1/BLM/BRCA1/BRCA2/BRIP1/EME1/RAD51/RAD54L/XRCC2	9
hsa04110	Cell cycle	10/121	126/8170	1.58513e-05	0.00113601	0.000984449	CCNA2/CCNE1/CDC7/CDKN2A/CHEK1/CHEK2/E2F1/E2F2/PLK1/PRKDC	10
hsa04657	IL-17 signaling pathway	8/121	94/8170	7.05582e-05	0.0037925	0.00328653	IFNG/IKBKE/IL17A/MMP9/MUC5B/S100A7/S100A9/TRAF2	8
hsa04066	HIF-1 signaling pathway	8/121	109/8170	0.000200214	0.00860921	0.00746062	ALDOA/EGF/EGLN3/EIF4EBP1/ENO1/IFNG/PDK1/SLC2A1	8
hsa05219	Bladder cancer	5/121	41/8170	0.000320868	0.0114978	0.0099638	CDKN2A/E2F1/E2F2/EGF/MMP9	5
hsa05166	Human T-cell leukemia virus 1 infection	11/121	222/8170	0.000430721	0.0126548	0.0109665	CCNA2/CCNE1/CDKN2A/CHEK1/CHEK2/E2F1/E2F2/MMP7/POLB/SLC2A1/TERT	11
hsa04218	Cellular senescence	9/121	156/8170	0.000488916	0.0126548	0.0109665	CCNA2/CCNE1/CDKN2A/CHEK1/CHEK2/E2F1/E2F2/EIF4EBP1/FOXM1	9
hsa05230	Central carbon metabolism in cancer	6/121	70/8170	0.000563983	0.0126548	0.0109665	G6PD/MET/PDK1/RET/SLC2A1/SLC7A5	6
hsa05223	Non-small cell lung cancer	6/121	72/8170	0.000656093	0.0126548	0.0109665	CDKN2A/E2F1/E2F2/EGF/MET/RET	6
hsa01524	Platinum drug resistance	6/121	73/8170	0.000706315	0.0126548	0.0109665	ABCC2/BIRC5/BRCA1/CDKN2A/PMAIP1/TOP2A	6
hsa04115	p53 signaling pathway	6/121	73/8170	0.000706315	0.0126548	0.0109665	CCNE1/CDKN2A/CHEK1/CHEK2/PMAIP1/RRM2	6
hsa05212	Pancreatic cancer	6/121	76/8170	0.000875002	0.0144712	0.0125405	BRCA2/CDKN2A/E2F1/E2F2/EGF/RAD51	6
hsa05160	Hepatitis C	8/121	157/8170	0.00223348	0.0342998	0.0297237	CLDN3/CLDN4/E2F1/E2F2/EGF/IFNG/IKBKE/TRAF2	8

## Sheet: enrichGO of down-regu genes 
# Table 2 Enrichment results of GO terms based on down-regulated genes
ONTOLOGY	ID	Description	GeneRatio	BgRatio	pvalue	p.adjust	qvalue	geneID	Count
BP	GO:0032496	response to lipopolysaccharide	15/91	326/18862	4.46276e-11	7.32261e-08	4.56226e-08	ANKRD1/AXL/CCL2/FGFR2/FOS/GJA1/IL1A/IL1B/IL6/JUN/JUND/NOS1/PTAFR/TLR4/VIM	15
BP	GO:0033002	muscle cell proliferation	13/91	222/18862	4.99326e-11	7.32261e-08	4.56226e-08	ERBB4/FGF2/FGFR2/GJA1/HBEGF/IL6/JUN/KLF4/PRKG1/PTAFR/TBX2/TGFB2/TGFBR2	13
BP	GO:0002237	response to molecule of bacterial origin	15/91	346/18862	1.02931e-10	1.00633e-07	6.26979e-08	ANKRD1/AXL/CCL2/FGFR2/FOS/GJA1/IL1A/IL1B/IL6/JUN/JUND/NOS1/PTAFR/TLR4/VIM	15
BP	GO:0009612	response to mechanical stimulus	12/91	202/18862	2.46836e-10	1.63336e-07	1.01765e-07	ANKRD1/CXCL12/ENG/ETS1/FOS/FOSB/GJA1/IL1B/JUN/JUND/TGFBR2/TLR4	12
BP	GO:0022407	regulation of cell-cell adhesion	16/91	437/18862	2.78446e-10	1.63336e-07	1.01765e-07	CAV1/CCL2/CD44/CXCL12/ETS1/IL1A/IL1B/IL6/KLF4/PIK3R1/PODXL/PRKG1/PTAFR/TFRC/TGFBR2/TNFAIP8L2	16
BP	GO:1903037	regulation of leukocyte cell-cell adhesion	14/91	330/18862	6.0726e-10	2.33472e-07	1.45462e-07	CAV1/CCL2/CD44/CXCL12/ETS1/IL1A/IL1B/IL6/KLF4/PIK3R1/PTAFR/TFRC/TGFBR2/TNFAIP8L2	14
BP	GO:0043491	protein kinase B signaling	13/91	273/18862	6.45032e-10	2.33472e-07	1.45462e-07	AXL/CCL2/ENG/ERBB4/FGF2/FGFR2/GAS6/HBEGF/IL1B/KLF4/NTRK3/PIK3R1/SFRP5	13
BP	GO:0045765	regulation of angiogenesis	14/91	335/18862	7.38355e-10	2.33472e-07	1.45462e-07	ANXA3/ENG/ENPP2/ETS1/FGF2/IL1A/IL1B/IL6/KLF4/KRT1/RHOJ/TGFB2/TGFBR2/TIE1	14
BP	GO:1902895	positive regulation of pri-miRNA transcription by RNA polymerase II	7/91	40/18862	7.88005e-10	2.33472e-07	1.45462e-07	EGR1/ETS1/FGF2/FOS/JUN/KLF4/TGFB2	7
BP	GO:0048771	tissue remodeling	11/91	175/18862	7.96018e-10	2.33472e-07	1.45462e-07	AXL/CAV1/FLT4/GJA1/IL1A/IL6/MITF/PDK4/PPARGC1B/TFRC/TIE1	11
BP	GO:1901342	regulation of vasculature development	14/91	341/18862	9.29558e-10	2.47854e-07	1.54422e-07	ANXA3/ENG/ENPP2/ETS1/FGF2/IL1A/IL1B/IL6/KLF4/KRT1/RHOJ/TGFB2/TGFBR2/TIE1	14
BP	GO:0070372	regulation of ERK1 and ERK2 cascade	13/91	301/18862	2.11613e-09	5.17216e-07	3.22245e-07	ATF3/CCL2/CD44/DUSP1/ERBB4/FGF2/FGFR2/FLT4/GAS6/IL1B/KLF4/TIMP3/TLR4	13
BP	GO:0007159	leukocyte cell-cell adhesion	14/91	366/18862	2.31556e-09	5.22426e-07	3.25491e-07	CAV1/CCL2/CD44/CXCL12/ETS1/IL1A/IL1B/IL6/KLF4/PIK3R1/PTAFR/TFRC/TGFBR2/TNFAIP8L2	14
BP	GO:0018108	peptidyl-tyrosine phosphorylation	14/91	369/18862	2.57133e-09	5.38693e-07	3.35626e-07	AXL/CAV1/CD44/ENPP2/ERBB4/FGFR2/FLT4/GAS6/GPRC5A/HBEGF/IL6/NTRK3/ROR1/TIE1	14
BP	GO:0018212	peptidyl-tyrosine modification	14/91	372/18862	2.85261e-09	5.5778e-07	3.47518e-07	AXL/CAV1/CD44/ENPP2/ERBB4/FGFR2/FLT4/GAS6/GPRC5A/HBEGF/IL6/NTRK3/ROR1/TIE1	14
BP	GO:0070371	ERK1 and ERK2 cascade	13/91	320/18862	4.42547e-09	8.08781e-07	5.039e-07	ATF3/CCL2/CD44/DUSP1/ERBB4/FGF2/FGFR2/FLT4/GAS6/IL1B/KLF4/TIMP3/TLR4	13
BP	GO:1902893	regulation of pri-miRNA transcription by RNA polymerase II	7/91	51/18862	4.68778e-09	8.08781e-07	5.039e-07	EGR1/ETS1/FGF2/FOS/JUN/KLF4/TGFB2	7
BP	GO:0048660	regulation of smooth muscle cell proliferation	10/91	160/18862	5.18189e-09	8.32955e-07	5.18962e-07	FGF2/FGFR2/GJA1/HBEGF/IL6/JUN/KLF4/PRKG1/PTAFR/TGFBR2	10
BP	GO:0061614	pri-miRNA transcription by RNA polymerase II	7/91	52/18862	5.39589e-09	8.32955e-07	5.18962e-07	EGR1/ETS1/FGF2/FOS/JUN/KLF4/TGFB2	7
BP	GO:0048659	smooth muscle cell proliferation	10/91	162/18862	5.84254e-09	8.56809e-07	5.33824e-07	FGF2/FGFR2/GJA1/HBEGF/IL6/JUN/KLF4/PRKG1/PTAFR/TGFBR2	10
BP	GO:0001667	ameboidal-type cell migration	15/91	473/18862	7.47983e-09	1.04468e-06	6.50877e-07	ANXA3/ENPP2/ERBB4/ETS1/FGF2/FLT4/GJA1/HBEGF/KLF4/NR4A1/RHOJ/SOX17/TGFB2/TGFBR2/ZEB2	15
BP	GO:0022409	positive regulation of cell-cell adhesion	12/91	276/18862	8.57396e-09	1.14306e-06	7.12172e-07	CAV1/CCL2/CD44/ETS1/IL1A/IL1B/IL6/PIK3R1/PODXL/PTAFR/TFRC/TGFBR2	12
BP	GO:0060038	cardiac muscle cell proliferation	7/91	58/18862	1.18463e-08	1.51066e-06	9.412e-07	ERBB4/FGF2/FGFR2/GJA1/TBX2/TGFB2/TGFBR2	7
BP	GO:0014706	striated muscle tissue development	13/91	351/18862	1.33441e-08	1.63076e-06	1.01603e-06	ANKRD1/ATF3/CAV1/EGR1/ENG/ERBB4/FGF2/FGFR2/FOS/GJA1/TBX2/TGFB2/TGFBR2	13
BP	GO:0045785	positive regulation of cell adhesion	14/91	425/18862	1.5476e-08	1.81564e-06	1.13121e-06	CAV1/CCL2/CD44/CXCL12/ETS1/IL1A/IL1B/IL6/PIK3R1/PODXL/PTAFR/TFRC/TGFB2/TGFBR2	14
BP	GO:1903039	positive regulation of leukocyte cell-cell adhesion	11/91	234/18862	1.67605e-08	1.83165e-06	1.14118e-06	CAV1/CCL2/CD44/ETS1/IL1A/IL1B/IL6/PIK3R1/PTAFR/TFRC/TGFBR2	11
BP	GO:0007178	transmembrane receptor protein serine/threonine kinase signaling pathway	13/91	358/18862	1.68614e-08	1.83165e-06	1.14118e-06	CAV1/CDKN1C/DKK3/EGR1/ENG/FOS/JUN/MSX1/SFRP5/TGFB2/TGFBR2/VIM/WWTR1	13
BP	GO:0048661	positive regulation of smooth muscle cell proliferation	8/91	96/18862	2.01157e-08	2.10712e-06	1.31281e-06	FGF2/FGFR2/GJA1/HBEGF/IL6/JUN/PTAFR/TGFBR2	8
BP	GO:0071496	cellular response to external stimulus	12/91	303/18862	2.41732e-08	2.44483e-06	1.52322e-06	ANKRD1/ATF3/AXL/ENG/FOS/GAS6/GJA1/IL1B/JUN/PDK4/SESN1/TLR4	12
BP	GO:0060537	muscle tissue development	13/91	371/18862	2.56873e-08	2.45396e-06	1.52891e-06	ANKRD1/ATF3/CAV1/EGR1/ENG/ERBB4/FGF2/FGFR2/FOS/GJA1/TBX2/TGFB2/TGFBR2	13
BP	GO:0006979	response to oxidative stress	14/91	444/18862	2.67735e-08	2.45396e-06	1.52891e-06	AXL/CRYAB/DAPK1/DUSP1/ETS1/FOS/GPX3/IL6/JUN/KLF4/KRT1/PPARGC1B/SESN1/TLR4	14
BP	GO:0051090	regulation of DNA-binding transcription factor activity	14/91	444/18862	2.67735e-08	2.45396e-06	1.52891e-06	ANXA3/CAV1/FOS/GAS6/IL1B/IL6/JUN/KLF4/PPARGC1B/ROR1/SFRP5/SGK1/TFRC/TLR4	14
BP	GO:0051896	regulation of protein kinase B signaling	11/91	247/18862	2.92422e-08	2.59901e-06	1.61928e-06	AXL/ENG/ERBB4/FGF2/FGFR2/GAS6/HBEGF/KLF4/NTRK3/PIK3R1/SFRP5	11
BP	GO:0031960	response to corticosteroid	9/91	152/18862	5.04407e-08	4.35125e-06	2.71099e-06	ANXA3/DUSP1/ENG/FOS/FOSB/IL6/PPARGC1B/PTAFR/SGK1	9
BP	GO:0001837	epithelial to mesenchymal transition	9/91	153/18862	5.33833e-08	4.47352e-06	2.78717e-06	ENG/FGFR2/IL1B/IL6/MSX1/S100A4/TGFB2/TGFBR2/WWTR1	9
BP	GO:0014855	striated muscle cell proliferation	7/91	72/18862	5.49538e-08	4.47721e-06	2.78947e-06	ERBB4/FGF2/FGFR2/GJA1/TBX2/TGFB2/TGFBR2	7
BP	GO:0030336	negative regulation of cell migration	12/91	330/18862	6.17078e-08	4.76287e-06	2.96744e-06	CCL2/CXCL12/DUSP1/ENG/ERBB4/FGF2/GJA1/KLF4/MITF/PRKG1/SCAI/TIE1	12
BP	GO:0048545	response to steroid hormone	12/91	330/18862	6.17078e-08	4.76287e-06	2.96744e-06	ANXA3/CAV1/DUSP1/ENG/FOS/FOSB/IL6/PPARGC1B/PTAFR/SGK1/TGFB2/TGFBR2	12
BP	GO:2000146	negative regulation of cell motility	12/91	345/18862	1.00097e-07	7.52778e-06	4.69009e-06	CCL2/CXCL12/DUSP1/ENG/ERBB4/FGF2/GJA1/KLF4/MITF/PRKG1/SCAI/TIE1	12
BP	GO:0072593	reactive oxygen species metabolic process	11/91	281/18862	1.08717e-07	7.97169e-06	4.96666e-06	CAV1/CRYAB/DUOXA1/GPX3/IL1B/KLF4/NOS1/PDK4/SESN1/TGFBR2/TLR4	11
BP	GO:0003148	outflow tract septum morphogenesis	5/91	25/18862	1.15147e-07	8.23724e-06	5.13211e-06	ENG/FGFR2/TBX2/TGFB2/TGFBR2	5
BP	GO:0051271	negative regulation of cellular component movement	12/91	352/18862	1.24427e-07	8.44705e-06	5.26283e-06	CCL2/CXCL12/DUSP1/ENG/ERBB4/FGF2/GJA1/KLF4/MITF/PRKG1/SCAI/TIE1	12
BP	GO:0060043	regulation of cardiac muscle cell proliferation	6/91	49/18862	1.26292e-07	8.44705e-06	5.26283e-06	ERBB4/FGF2/FGFR2/GJA1/TBX2/TGFBR2	6
BP	GO:0000302	response to reactive oxygen species	10/91	224/18862	1.2672e-07	8.44705e-06	5.26283e-06	AXL/CRYAB/DUSP1/ETS1/FOS/IL6/JUN/KLF4/PPARGC1B/SESN1	10
BP	GO:0060485	mesenchyme development	11/91	287/18862	1.34537e-07	8.65524e-06	5.39254e-06	ENG/ERBB4/FGFR2/IL1B/IL6/MSX1/S100A4/TBX2/TGFB2/TGFBR2/WWTR1	11
BP	GO:0050673	epithelial cell proliferation	13/91	428/18862	1.35745e-07	8.65524e-06	5.39254e-06	CAV1/CCL2/CDKN1C/CXCL12/FGF2/FGFR2/FLT4/GJA1/IL6/NR4A1/TGFB2/TIE1/TLR4	13
BP	GO:0010631	epithelial cell migration	12/91	357/18862	1.44911e-07	9.04306e-06	5.63416e-06	ANXA3/ENPP2/ETS1/FGF2/FLT4/HBEGF/KLF4/NR4A1/RHOJ/TGFB2/TGFBR2/ZEB2	12
BP	GO:0042493	response to drug	12/91	359/18862	1.53914e-07	9.18847e-06	5.72476e-06	ABCB1/ANKRD1/ENG/FOS/FOSB/GAS6/IL1B/JUN/NOS1/TFRC/TGFB2/TGFBR2	12
BP	GO:0090132	epithelium migration	12/91	360/18862	1.58601e-07	9.18847e-06	5.72476e-06	ANXA3/ENPP2/ETS1/FGF2/FLT4/HBEGF/KLF4/NR4A1/RHOJ/TGFB2/TGFBR2/ZEB2	12
BP	GO:0010718	positive regulation of epithelial to mesenchymal transition	6/91	51/18862	1.61397e-07	9.18847e-06	5.72476e-06	ENG/IL1B/IL6/TGFB2/TGFBR2/WWTR1	6
BP	GO:0048762	mesenchymal cell differentiation	10/91	231/18862	1.68761e-07	9.18847e-06	5.72476e-06	ENG/ERBB4/FGFR2/IL1B/IL6/MSX1/S100A4/TGFB2/TGFBR2/WWTR1	10
BP	GO:0010634	positive regulation of epithelial cell migration	9/91	175/18862	1.69171e-07	9.18847e-06	5.72476e-06	ANXA3/ENPP2/ETS1/FGF2/FLT4/HBEGF/RHOJ/TGFB2/TGFBR2	9
BP	GO:0045766	positive regulation of angiogenesis	9/91	175/18862	1.69171e-07	9.18847e-06	5.72476e-06	ANXA3/ENG/ETS1/FGF2/IL1A/IL1B/KLF4/TGFBR2/TIE1	9
BP	GO:1904018	positive regulation of vasculature development	9/91	175/18862	1.69171e-07	9.18847e-06	5.72476e-06	ANXA3/ENG/ETS1/FGF2/IL1A/IL1B/KLF4/TGFBR2/TIE1	9
BP	GO:0090130	tissue migration	12/91	365/18862	1.84e-07	9.81219e-06	6.11336e-06	ANXA3/ENPP2/ETS1/FGF2/FLT4/HBEGF/KLF4/NR4A1/RHOJ/TGFB2/TGFBR2/ZEB2	12
BP	GO:0050678	regulation of epithelial cell proliferation	12/91	374/18862	2.39008e-07	1.25181e-05	7.79922e-06	CAV1/CCL2/CDKN1C/CXCL12/FGF2/FGFR2/FLT4/GJA1/NR4A1/TGFB2/TIE1/TLR4	12
BP	GO:0040013	negative regulation of locomotion	12/91	377/18862	2.60363e-07	1.33973e-05	8.34701e-06	CCL2/CXCL12/DUSP1/ENG/ERBB4/FGF2/GJA1/KLF4/MITF/PRKG1/SCAI/TIE1	12
BP	GO:0030316	osteoclast differentiation	7/91	92/18862	3.02282e-07	1.5027e-05	9.36238e-06	FOS/JUNB/MITF/PIK3R1/PPARGC1B/TFRC/TLR4	7
BP	GO:0055017	cardiac muscle tissue growth	7/91	92/18862	3.02282e-07	1.5027e-05	9.36238e-06	ERBB4/FGF2/FGFR2/GJA1/TBX2/TGFB2/TGFBR2	7
BP	GO:0051591	response to cAMP	7/91	93/18862	3.25614e-07	1.59171e-05	9.91694e-06	DUSP1/FOS/FOSB/JUN/MMP19/PPARGC1B/PTAFR	7
BP	GO:0071560	cellular response to transforming growth factor beta stimulus	10/91	251/18862	3.63678e-07	1.72073e-05	1.07208e-05	ANKRD1/CAV1/CDKN1C/DKK3/ENG/FGFR2/FOS/JUN/TGFB2/TGFBR2	10
BP	GO:0007517	muscle organ development	11/91	317/18862	3.63742e-07	1.72073e-05	1.07208e-05	ANKRD1/ATF3/CAV1/CRYAB/EGR1/ENG/FGFR2/FOS/HBEGF/MSX1/TGFB2	11
BP	GO:0071559	response to transforming growth factor beta	10/91	257/18862	4.51798e-07	2.10337e-05	1.31048e-05	ANKRD1/CAV1/CDKN1C/DKK3/ENG/FGFR2/FOS/JUN/TGFB2/TGFBR2	10
BP	GO:0071222	cellular response to lipopolysaccharide	9/91	197/18862	4.61274e-07	2.11393e-05	1.31706e-05	ANKRD1/AXL/CCL2/IL1A/IL1B/IL6/PTAFR/TLR4/VIM	9
BP	GO:1903793	positive regulation of anion transport	13/91	478/18862	4.79014e-07	2.16146e-05	1.34667e-05	ABCA8/ABCB1/ANKRD1/CAV1/CXCL12/GAS6/GJA1/IL1A/IL1B/PIK3R1/PTAFR/TGFB2/TLR4	13
BP	GO:0003203	endocardial cushion morphogenesis	5/91	33/18862	4.98963e-07	2.19957e-05	1.37041e-05	ENG/MSX1/TBX2/TGFB2/TGFBR2	5
BP	GO:0002696	positive regulation of leukocyte activation	12/91	401/18862	5.02458e-07	2.19957e-05	1.37041e-05	AXL/CAV1/CCL2/GAS6/IL1A/IL1B/IL6/PIK3R1/PTAFR/TFRC/TGFBR2/TLR4	12
BP	GO:0060419	heart growth	7/91	100/18862	5.35373e-07	2.30919e-05	1.43871e-05	ERBB4/FGF2/FGFR2/GJA1/TBX2/TGFB2/TGFBR2	7
BP	GO:0060070	canonical Wnt signaling pathway	11/91	333/18862	5.92222e-07	2.51737e-05	1.56842e-05	CAV1/DKK3/EGR1/FGFR2/KLF4/MITF/RBMS3/SFRP5/SOX17/TMEM88/WWTR1	11
BP	GO:0002573	myeloid leukocyte differentiation	9/91	204/18862	6.18444e-07	2.59128e-05	1.61446e-05	FOS/JUN/JUNB/MITF/PIK3R1/PPARGC1B/TFRC/TGFBR2/TLR4	9
BP	GO:0050867	positive regulation of cell activation	12/91	412/18862	6.68947e-07	2.76341e-05	1.72171e-05	AXL/CAV1/CCL2/GAS6/IL1A/IL1B/IL6/PIK3R1/PTAFR/TFRC/TGFBR2/TLR4	12
BP	GO:0048738	cardiac muscle tissue development	9/91	208/18862	7.27602e-07	2.96397e-05	1.84666e-05	ANKRD1/ENG/ERBB4/FGF2/FGFR2/GJA1/TBX2/TGFB2/TGFBR2	9
BP	GO:0071219	cellular response to molecule of bacterial origin	9/91	209/18862	7.57364e-07	3.04295e-05	1.89587e-05	ANKRD1/AXL/CCL2/IL1A/IL1B/IL6/PTAFR/TLR4/VIM	9
BP	GO:0033138	positive regulation of peptidyl-serine phosphorylation	7/91	107/18862	8.48629e-07	3.36355e-05	2.09562e-05	CAV1/CD44/GAS6/IL6/NOS1/NTRK3/TFRC	7
BP	GO:0003198	epithelial to mesenchymal transition involved in endocardial cushion formation	4/91	16/18862	8.82586e-07	3.42635e-05	2.13475e-05	ENG/MSX1/TGFB2/TGFBR2	4
BP	GO:0062197	cellular response to chemical stress	11/91	347/18862	8.87838e-07	3.42635e-05	2.13475e-05	AXL/CAV1/DAPK1/ETS1/FOS/GPX3/IL6/JUN/KLF4/PPARGC1B/TLR4	11
BP	GO:1904994	regulation of leukocyte adhesion to vascular endothelial cell	5/91	37/18862	9.02581e-07	3.43801e-05	2.14201e-05	CXCL12/ETS1/IL6/KLF4/PTAFR	5
BP	GO:0055021	regulation of cardiac muscle tissue growth	6/91	70/18862	1.09186e-06	4.10568e-05	2.55799e-05	ERBB4/FGF2/FGFR2/GJA1/TBX2/TGFBR2	6
BP	GO:0051251	positive regulation of lymphocyte activation	11/91	356/18862	1.14052e-06	4.23437e-05	2.63817e-05	AXL/CAV1/CCL2/GAS6/IL1A/IL1B/IL6/PIK3R1/TFRC/TGFBR2/TLR4	11
BP	GO:0003151	outflow tract morphogenesis	6/91	73/18862	1.40125e-06	5.07393e-05	3.16125e-05	ENG/FGFR2/SOX17/TBX2/TGFB2/TGFBR2	6
BP	GO:0031100	animal organ regeneration	6/91	73/18862	1.40125e-06	5.07393e-05	3.16125e-05	ANXA3/AXL/CXCL12/GAS6/IL6/TGFBR2	6
BP	GO:0010632	regulation of epithelial cell migration	10/91	293/18862	1.48751e-06	5.32055e-05	3.3149e-05	ANXA3/ENPP2/ETS1/FGF2/FLT4/HBEGF/KLF4/RHOJ/TGFB2/TGFBR2	10
BP	GO:0090287	regulation of cellular response to growth factor stimulus	10/91	296/18862	1.63032e-06	5.76112e-05	3.58939e-05	CAV1/CDKN1C/DKK3/ENG/FGF2/IL1B/MSX1/NTRK3/SFRP5/TGFBR2	10
BP	GO:0003197	endocardial cushion development	5/91	42/18862	1.72827e-06	5.92147e-05	3.6893e-05	ENG/MSX1/TBX2/TGFB2/TGFBR2	5
BP	GO:0014002	astrocyte development	5/91	42/18862	1.72827e-06	5.92147e-05	3.6893e-05	IL6/LDLR/ROR1/TLR4/VIM	5
BP	GO:0001659	temperature homeostasis	8/91	171/18862	1.73627e-06	5.92147e-05	3.6893e-05	ALDH1A1/CAV1/EGR1/GJA1/IL1A/IL1B/PPARGC1B/TLR4	8
BP	GO:0034599	cellular response to oxidative stress	10/91	299/18862	1.78496e-06	6.01756e-05	3.74916e-05	AXL/DAPK1/ETS1/FOS/GPX3/IL6/JUN/KLF4/PPARGC1B/TLR4	10
BP	GO:0071216	cellular response to biotic stimulus	9/91	233/18862	1.86713e-06	6.22306e-05	3.8772e-05	ANKRD1/AXL/CCL2/IL1A/IL1B/IL6/PTAFR/TLR4/VIM	9
BP	GO:0060420	regulation of heart growth	6/91	77/18862	1.92173e-06	6.33307e-05	3.94574e-05	ERBB4/FGF2/FGFR2/GJA1/TBX2/TGFBR2	6
BP	GO:0051897	positive regulation of protein kinase B signaling	8/91	175/18862	2.06452e-06	6.68417e-05	4.16449e-05	AXL/ENG/ERBB4/FGF2/FGFR2/GAS6/HBEGF/PIK3R1	8
BP	GO:0001570	vasculogenesis	6/91	78/18862	2.07385e-06	6.68417e-05	4.16449e-05	CAV1/ENG/JUNB/SOX17/TGFBR2/TIE1	6
BP	GO:0001936	regulation of endothelial cell proliferation	8/91	177/18862	2.24754e-06	7.16525e-05	4.46422e-05	CAV1/CCL2/CXCL12/FGF2/FLT4/GJA1/NR4A1/TIE1	8
BP	GO:0090090	negative regulation of canonical Wnt signaling pathway	8/91	179/18862	2.44417e-06	7.69698e-05	4.79551e-05	CAV1/DKK3/EGR1/RBMS3/SFRP5/SOX17/TMEM88/WWTR1	8
BP	GO:0043010	camera-type eye development	10/91	310/18862	2.46681e-06	7.69698e-05	4.79551e-05	CRYAB/FGF2/KLF4/MITF/NES/RHOJ/TBX2/TGFB2/TGFBR2/VIM	10
BP	GO:0014066	regulation of phosphatidylinositol 3-kinase signaling	7/91	127/18862	2.68995e-06	8.30488e-05	5.17425e-05	ERBB4/FGF2/KLF4/NTRK3/PIK3R1/ROR1/TGFB2	7
BP	GO:0046683	response to organophosphorus	7/91	130/18862	3.14311e-06	9.60287e-05	5.98295e-05	DUSP1/FOS/FOSB/JUN/MMP19/PPARGC1B/PTAFR	7
BP	GO:0072132	mesenchyme morphogenesis	5/91	49/18862	3.77252e-06	0.00011407	7.10699e-05	ENG/MSX1/TBX2/TGFB2/TGFBR2	5
BP	GO:0001935	endothelial cell proliferation	8/91	191/18862	3.95865e-06	0.000118315	7.37149e-05	CAV1/CCL2/CXCL12/FGF2/FLT4/GJA1/NR4A1/TIE1	8
BP	GO:0042542	response to hydrogen peroxide	7/91	135/18862	4.03941e-06	0.000118315	7.37149e-05	AXL/CRYAB/DUSP1/ETS1/IL6/JUN/KLF4	7
BP	GO:0051384	response to glucocorticoid	7/91	135/18862	4.03941e-06	0.000118315	7.37149e-05	ANXA3/DUSP1/FOS/FOSB/IL6/PPARGC1B/PTAFR	7
BP	GO:0031099	regeneration	8/91	192/18862	4.11461e-06	0.000118315	7.37149e-05	ANXA3/AXL/CXCL12/ERBB4/GAS6/IL6/KLF4/TGFBR2	8
BP	GO:0048015	phosphatidylinositol-mediated signaling	8/91	192/18862	4.11461e-06	0.000118315	7.37149e-05	ERBB4/FGF2/KLF4/NTRK3/PIK3R1/PTAFR/ROR1/TGFB2	8
BP	GO:1901654	response to ketone	8/91	193/18862	4.27576e-06	0.000120104	7.48293e-05	CAV1/DUSP1/FOS/FOSB/KLF4/PTAFR/SGK1/TGFB2	8
BP	GO:0071214	cellular response to abiotic stimulus	10/91	330/18862	4.29967e-06	0.000120104	7.48293e-05	ANKRD1/CRYAB/EGR1/ENG/GJA1/IL1B/MME/PIK3R1/PTAFR/TLR4	10
BP	GO:0104004	cellular response to environmental stimulus	10/91	330/18862	4.29967e-06	0.000120104	7.48293e-05	ANKRD1/CRYAB/EGR1/ENG/GJA1/IL1B/MME/PIK3R1/PTAFR/TLR4	10
BP	GO:0046849	bone remodeling	6/91	89/18862	4.49686e-06	0.000124427	7.75229e-05	GJA1/IL6/MITF/PDK4/PPARGC1B/TFRC	6
BP	GO:0048017	inositol lipid-mediated signaling	8/91	196/18862	4.79171e-06	0.000130342	8.12081e-05	ERBB4/FGF2/KLF4/NTRK3/PIK3R1/PTAFR/ROR1/TGFB2	8
BP	GO:0014068	positive regulation of phosphatidylinositol 3-kinase signaling	6/91	90/18862	4.79951e-06	0.000130342	8.12081e-05	ERBB4/FGF2/NTRK3/PIK3R1/ROR1/TGFB2	6
BP	GO:1903706	regulation of hemopoiesis	11/91	415/18862	4.9986e-06	0.000133398	8.31121e-05	AXL/ETS1/FOS/GAS6/JUN/KAT2B/MITF/PIK3R1/PPARGC1B/TGFBR2/TLR4	11
BP	GO:0003272	endocardial cushion formation	4/91	24/18862	5.003e-06	0.000133398	8.31121e-05	ENG/MSX1/TGFB2/TGFBR2	4
BP	GO:0030099	myeloid cell differentiation	11/91	419/18862	5.47536e-06	0.000144678	9.01396e-05	ETS1/FOS/JUN/JUNB/KAT2B/MITF/PIK3R1/PPARGC1B/TFRC/TGFBR2/TLR4	11
BP	GO:0033135	regulation of peptidyl-serine phosphorylation	7/91	143/18862	5.91151e-06	0.000154808	9.6451e-05	CAV1/CD44/GAS6/IL6/NOS1/NTRK3/TFRC	7
BP	GO:0007179	transforming growth factor beta receptor signaling pathway	8/91	202/18862	5.98324e-06	0.0001553	9.67575e-05	CAV1/CDKN1C/DKK3/ENG/FOS/JUN/TGFB2/TGFBR2	8
BP	GO:0061756	leukocyte adhesion to vascular endothelial cell	5/91	54/18862	6.13897e-06	0.000157857	9.83506e-05	CXCL12/ETS1/IL6/KLF4/PTAFR	5
BP	GO:0014074	response to purine-containing compound	7/91	144/18862	6.1894e-06	0.000157857	9.83506e-05	DUSP1/FOS/FOSB/JUN/MMP19/PPARGC1B/PTAFR	7
BP	GO:0044706	multi-multicellular organism process	8/91	204/18862	6.43236e-06	0.000162639	0.00010133	ETS1/FOS/FOSB/GJA1/IL1B/JUNB/PTAFR/TGFBR2	8
BP	GO:0070374	positive regulation of ERK1 and ERK2 cascade	8/91	210/18862	7.95469e-06	0.000199411	0.000124241	CCL2/CD44/ERBB4/FGF2/FGFR2/FLT4/GAS6/TLR4	8
BP	GO:1902105	regulation of leukocyte differentiation	9/91	279/18862	8.09619e-06	0.000201238	0.000125379	AXL/FOS/GAS6/JUN/MITF/PIK3R1/PPARGC1B/TGFBR2/TLR4	9
BP	GO:0030178	negative regulation of Wnt signaling pathway	8/91	212/18862	8.52538e-06	0.000208374	0.000129825	CAV1/DKK3/EGR1/RBMS3/SFRP5/SOX17/TMEM88/WWTR1	8
BP	GO:0050870	positive regulation of T cell activation	8/91	212/18862	8.52538e-06	0.000208374	0.000129825	CAV1/CCL2/IL1A/IL1B/IL6/PIK3R1/TFRC/TGFBR2	8
BP	GO:0010717	regulation of epithelial to mesenchymal transition	6/91	100/18862	8.8413e-06	0.00021431	0.000133523	ENG/IL1B/IL6/TGFB2/TGFBR2/WWTR1	6
BP	GO:0001654	eye development	10/91	359/18862	9.00798e-06	0.000216561	0.000134925	CRYAB/FGF2/KLF4/MITF/NES/RHOJ/TBX2/TGFB2/TGFBR2/VIM	10
BP	GO:0010575	positive regulation of vascular endothelial growth factor production	4/91	28/18862	9.49898e-06	0.000226508	0.000141123	FLT4/IL1A/IL1B/IL6	4
BP	GO:0014065	phosphatidylinositol 3-kinase signaling	7/91	154/18862	9.61779e-06	0.000227492	0.000141736	ERBB4/FGF2/KLF4/NTRK3/PIK3R1/ROR1/TGFB2	7
BP	GO:0046620	regulation of organ growth	6/91	102/18862	9.91043e-06	0.000230927	0.000143876	ERBB4/FGF2/FGFR2/GJA1/TBX2/TGFBR2	6
BP	GO:0150063	visual system development	10/91	363/18862	9.92049e-06	0.000230927	0.000143876	CRYAB/FGF2/KLF4/MITF/NES/RHOJ/TBX2/TGFB2/TGFBR2/VIM	10
BP	GO:0097191	extrinsic apoptotic signaling pathway	8/91	217/18862	1.01054e-05	0.00023272	0.000144993	ATF3/BCL2A1/CAV1/IL1A/IL1B/PIK3R1/TGFB2/TIMP3	8
BP	GO:0060828	regulation of canonical Wnt signaling pathway	9/91	287/18862	1.01562e-05	0.00023272	0.000144993	CAV1/DKK3/EGR1/FGFR2/RBMS3/SFRP5/SOX17/TMEM88/WWTR1	9
BP	GO:0050727	regulation of inflammatory response	10/91	366/18862	1.06563e-05	0.000242286	0.000150954	CASP12/DUOXA1/ETS1/IL1B/IL6/KLF4/KRT1/LDLR/TLR4/TNFAIP8L2	10
BP	GO:0048880	sensory system development	10/91	369/18862	1.14388e-05	0.000258077	0.000160792	CRYAB/FGF2/KLF4/MITF/NES/RHOJ/TBX2/TGFB2/TGFBR2/VIM	10
BP	GO:0034614	cellular response to reactive oxygen species	7/91	159/18862	1.18486e-05	0.000265283	0.000165281	AXL/ETS1/FOS/IL6/JUN/KLF4/PPARGC1B	7
BP	GO:0042698	ovulation cycle	5/91	62/18862	1.21857e-05	0.000270763	0.000168696	AXL/EGR1/ETS1/MMP19/TGFB2	5
BP	GO:0032680	regulation of tumor necrosis factor production	7/91	160/18862	1.23426e-05	0.000272186	0.000169582	AXL/GAS6/IL1A/IL6/PIK3R1/PTAFR/TLR4	7
BP	GO:0060045	positive regulation of cardiac muscle cell proliferation	4/91	30/18862	1.26206e-05	0.000276241	0.000172108	ERBB4/FGF2/FGFR2/TBX2	4
BP	GO:0045670	regulation of osteoclast differentiation	5/91	63/18862	1.31861e-05	0.00028648	0.000178488	FOS/MITF/PIK3R1/PPARGC1B/TLR4	5
BP	GO:0032640	tumor necrosis factor production	7/91	162/18862	1.33817e-05	0.000288593	0.000179804	AXL/GAS6/IL1A/IL6/PIK3R1/PTAFR/TLR4	7
BP	GO:0060411	cardiac septum morphogenesis	5/91	64/18862	1.42494e-05	0.00030146	0.000187821	ENG/FGFR2/TBX2/TGFB2/TGFBR2	5
BP	GO:0072089	stem cell proliferation	5/91	64/18862	1.42494e-05	0.00030146	0.000187821	ABCB1/FGF2/GJA1/NES/SOX17	5
BP	GO:0060317	cardiac epithelial to mesenchymal transition	4/91	31/18862	1.4437e-05	0.00030146	0.000187821	ENG/MSX1/TGFB2/TGFBR2	4
BP	GO:1903034	regulation of response to wounding	7/91	164/18862	1.44923e-05	0.00030146	0.000187821	CAV1/FGF2/GJA1/HBEGF/KLF4/KRT1/PRKG1	7
BP	GO:1903555	regulation of tumor necrosis factor superfamily cytokine production	7/91	164/18862	1.44923e-05	0.00030146	0.000187821	AXL/GAS6/IL1A/IL6/PIK3R1/PTAFR/TLR4	7
BP	GO:0035265	organ growth	7/91	166/18862	1.56781e-05	0.000323829	0.000201758	ERBB4/FGF2/FGFR2/GJA1/TBX2/TGFB2/TGFBR2	7
BP	GO:0022612	gland morphogenesis	6/91	111/18862	1.60961e-05	0.000330138	0.000205688	CAV1/FGFR2/IL6/TBX2/TGFB2/TGFBR2	6
BP	GO:0071706	tumor necrosis factor superfamily cytokine production	7/91	167/18862	1.63004e-05	0.000332007	0.000206853	AXL/GAS6/IL1A/IL6/PIK3R1/PTAFR/TLR4	7
BP	GO:0060326	cell chemotaxis	9/91	306/18862	1.69174e-05	0.000342199	0.000213203	CCL2/CXCL12/DUSP1/FGF2/GAS6/HBEGF/IL6/NR4A1/TGFB2	9
BP	GO:0042110	T cell activation	11/91	474/18862	1.73992e-05	0.000345416	0.000215207	CAV1/CCL2/CD44/EGR1/IL1A/IL1B/IL6/PIK3R1/TFRC/TGFBR2/TNFAIP8L2	11
BP	GO:0097048	dendritic cell apoptotic process	3/91	11/18862	1.74298e-05	0.000345416	0.000215207	AXL/CXCL12/GAS6	3
BP	GO:2000668	regulation of dendritic cell apoptotic process	3/91	11/18862	1.74298e-05	0.000345416	0.000215207	AXL/CXCL12/GAS6	3
BP	GO:0060562	epithelial tube morphogenesis	9/91	309/18862	1.8275e-05	0.000359736	0.000224129	ENG/FGF2/FGFR2/PODXL/SOX17/TBX2/TGFB2/TGFBR2/TIE1	9
BP	GO:0018105	peptidyl-serine phosphorylation	9/91	310/18862	1.87477e-05	0.000366185	0.000228147	CAV1/CD44/GAS6/IL6/NOS1/NTRK3/SGK1/TFRC/TGFBR2	9
BP	GO:1901653	cellular response to peptide	10/91	391/18862	1.88523e-05	0.000366185	0.000228147	CAV1/GJA1/IL1B/KAT2B/KLF4/NR4A1/PDK4/PIK3R1/TLR4/VIM	10
BP	GO:0051302	regulation of cell division	7/91	171/18862	1.89978e-05	0.000366582	0.000228394	FGF2/FGFR2/IL1A/IL1B/SOX17/SUSD2/TGFB2	7
BP	GO:0030198	extracellular matrix organization	10/91	393/18862	1.96955e-05	0.000377562	0.000235235	CAV1/CD44/ENG/ETS1/FGF2/GAS6/IL6/MMP19/TGFB2/TIE1	10
BP	GO:0043062	extracellular structure organization	10/91	394/18862	2.01292e-05	0.000383369	0.000238853	CAV1/CD44/ENG/ETS1/FGF2/GAS6/IL6/MMP19/TGFB2/TIE1	10
BP	GO:0003007	heart morphogenesis	8/91	239/18862	2.03199e-05	0.000384505	0.000239561	ANKRD1/ENG/FGFR2/MSX1/SOX17/TBX2/TGFB2/TGFBR2	8
BP	GO:0045229	external encapsulating structure organization	10/91	396/18862	2.10211e-05	0.000395224	0.00024624	CAV1/CD44/ENG/ETS1/FGF2/GAS6/IL6/MMP19/TGFB2/TIE1	10
BP	GO:0002761	regulation of myeloid leukocyte differentiation	6/91	118/18862	2.28008e-05	0.000425955	0.000265386	FOS/JUN/MITF/PIK3R1/PPARGC1B/TLR4	6
BP	GO:0007565	female pregnancy	7/91	177/18862	2.37276e-05	0.000440462	0.000274424	ETS1/FOS/FOSB/GJA1/IL1B/JUNB/TGFBR2	7
BP	GO:0003018	vascular process in circulatory system	8/91	245/18862	2.42738e-05	0.000447768	0.000278976	ABCB1/ABCG2/CAV1/GJA1/NOS1/PRKG1/PTAFR/TFRC	8
BP	GO:0048708	astrocyte differentiation	5/91	72/18862	2.53674e-05	0.000465017	0.000289723	IL6/LDLR/ROR1/TLR4/VIM	5
BP	GO:0006809	nitric oxide biosynthetic process	5/91	73/18862	2.71297e-05	0.000494232	0.000307925	CAV1/IL1B/KLF4/NOS1/TLR4	5
BP	GO:0043409	negative regulation of MAPK cascade	7/91	181/18862	2.73902e-05	0.000495898	0.000308963	ATF3/CAV1/DUSP1/IL1B/KLF4/TIMP3/TLR4	7
BP	GO:0050863	regulation of T cell activation	9/91	327/18862	2.85301e-05	0.000506039	0.000315281	CAV1/CCL2/IL1A/IL1B/IL6/PIK3R1/TFRC/TGFBR2/TNFAIP8L2	9
BP	GO:1903409	reactive oxygen species biosynthetic process	6/91	123/18862	2.88426e-05	0.000506039	0.000315281	CAV1/DUOXA1/IL1B/KLF4/NOS1/TLR4	6
BP	GO:0045165	cell fate commitment	8/91	251/18862	2.88542e-05	0.000506039	0.000315281	ERBB4/FGF2/FGFR2/IL6/KLF4/MITF/SOX17/TBX2	8
BP	GO:0090092	regulation of transmembrane receptor protein serine/threonine kinase signaling pathway	8/91	251/18862	2.88542e-05	0.000506039	0.000315281	CAV1/CDKN1C/DKK3/ENG/MSX1/SFRP5/TGFB2/TGFBR2	8
BP	GO:1903131	mononuclear cell differentiation	10/91	411/18862	2.88633e-05	0.000506039	0.000315281	AXL/EGR1/GAS6/IL1A/IL1B/IL6/ITM2A/JUN/PIK3R1/TGFBR2	10
BP	GO:0071260	cellular response to mechanical stimulus	5/91	74/18862	2.89855e-05	0.000506039	0.000315281	ANKRD1/ENG/GJA1/IL1B/TLR4	5
BP	GO:0048568	embryonic organ development	10/91	412/18862	2.94653e-05	0.000511371	0.000318603	ENG/FGFR2/HOXA4/JUNB/MSX1/NES/SOX17/TBX2/TGFB2/TGFBR2	10
BP	GO:0016264	gap junction assembly	3/91	13/18862	3.00008e-05	0.000515898	0.000321424	CAV1/GJA1/IL1B	3
BP	GO:0048732	gland development	10/91	413/18862	3.0078e-05	0.000515898	0.000321424	CAV1/DKK3/ERBB4/ETS1/FGFR2/IL6/MSX1/TBX2/TGFB2/TGFBR2	10
BP	GO:0045927	positive regulation of growth	8/91	253/18862	3.05333e-05	0.000520664	0.000324393	CXCL12/ERBB4/FGF2/FGFR2/HBEGF/TBX2/TGFB2/TGFBR2	8
BP	GO:0048565	digestive tract development	6/91	125/18862	3.1593e-05	0.00053562	0.000333711	FGFR2/SFRP5/SOX17/TBX2/TGFB2/TGFBR2	6
BP	GO:0018209	peptidyl-serine modification	9/91	333/18862	3.28864e-05	0.000552945	0.000344505	CAV1/CD44/GAS6/IL6/NOS1/NTRK3/SGK1/TFRC/TGFBR2	9
BP	GO:0060395	SMAD protein signal transduction	5/91	76/18862	3.29919e-05	0.000552945	0.000344505	FOS/JUN/TGFB2/VIM/WWTR1	5
BP	GO:0045637	regulation of myeloid cell differentiation	8/91	258/18862	3.50928e-05	0.00058245	0.000362888	ETS1/FOS/JUN/KAT2B/MITF/PIK3R1/PPARGC1B/TLR4	8
BP	GO:0046209	nitric oxide metabolic process	5/91	77/18862	3.51496e-05	0.00058245	0.000362888	CAV1/IL1B/KLF4/NOS1/TLR4	5
BP	GO:0001894	tissue homeostasis	8/91	260/18862	3.70695e-05	0.000609657	0.000379839	GJA1/IL6/KRT1/PDK4/PPARGC1B/TFRC/TLR4/WWTR1	8
BP	GO:0070373	negative regulation of ERK1 and ERK2 cascade	5/91	78/18862	3.7415e-05	0.000609657	0.000379839	ATF3/DUSP1/KLF4/TIMP3/TLR4	5
BP	GO:2001057	reactive nitrogen species metabolic process	5/91	78/18862	3.7415e-05	0.000609657	0.000379839	CAV1/IL1B/KLF4/NOS1/TLR4	5
BP	GO:0050730	regulation of peptidyl-tyrosine phosphorylation	8/91	262/18862	3.91385e-05	0.000634217	0.000395141	CAV1/CD44/ENPP2/ERBB4/GAS6/GPRC5A/HBEGF/IL6	8
BP	GO:2000377	regulation of reactive oxygen species metabolic process	7/91	192/18862	3.99317e-05	0.000643111	0.000400682	CAV1/CRYAB/DUOXA1/IL1B/KLF4/TGFBR2/TLR4	7
BP	GO:0042908	xenobiotic transport	4/91	40/18862	4.05645e-05	0.000643111	0.000400682	ABCA8/ABCB1/ABCG2/GJA1	4
BP	GO:0055023	positive regulation of cardiac muscle tissue growth	4/91	40/18862	4.05645e-05	0.000643111	0.000400682	ERBB4/FGF2/FGFR2/TBX2	4
BP	GO:0060443	mammary gland morphogenesis	4/91	40/18862	4.05645e-05	0.000643111	0.000400682	CAV1/FGFR2/TBX2/TGFBR2	4
BP	GO:0061041	regulation of wound healing	6/91	131/18862	4.11316e-05	0.000648597	0.0004041	CAV1/FGF2/GJA1/HBEGF/KRT1/PRKG1	6
BP	GO:0030879	mammary gland development	6/91	132/18862	4.29246e-05	0.000673251	0.00041946	CAV1/ERBB4/FGFR2/MSX1/TBX2/TGFBR2	6
BP	GO:0051091	positive regulation of DNA-binding transcription factor activity	8/91	266/18862	4.35672e-05	0.000679695	0.000423475	ANXA3/CAV1/IL1B/IL6/PPARGC1B/ROR1/TFRC/TLR4	8
BP	GO:0001666	response to hypoxia	9/91	348/18862	4.6314e-05	0.000717104	0.000446782	ANKRD1/CAV1/CRYAB/CXCL12/EGR1/ETS1/NOS1/TGFB2/TGFBR2	9
BP	GO:0043434	response to peptide hormone	10/91	435/18862	4.66134e-05	0.000717104	0.000446782	CAV1/CXCL12/EGR1/GJA1/IL1B/JUND/KAT2B/NR4A1/PDK4/PIK3R1	10
BP	GO:0055123	digestive system development	6/91	134/18862	4.66985e-05	0.000717104	0.000446782	FGFR2/SFRP5/SOX17/TBX2/TGFB2/TGFBR2	6
BP	GO:0050671	positive regulation of lymphocyte proliferation	6/91	135/18862	4.86827e-05	0.000743679	0.000463339	IL1A/IL1B/IL6/TFRC/TGFBR2/TLR4	6
BP	GO:1903532	positive regulation of secretion by cell	8/91	271/18862	4.96846e-05	0.000755051	0.000470425	ANKRD1/CXCL12/GJA1/IL1A/IL1B/PTAFR/TGFB2/TLR4	8
BP	GO:0010038	response to metal ion	9/91	352/18862	5.05919e-05	0.000763088	0.000475432	CAV1/DUSP1/FOS/FOSB/IL1A/JUN/JUNB/JUND/MT1A	9
BP	GO:0032946	positive regulation of mononuclear cell proliferation	6/91	136/18862	5.07338e-05	0.000763088	0.000475432	IL1A/IL1B/IL6/TFRC/TGFBR2/TLR4	6
BP	GO:0003158	endothelium development	6/91	137/18862	5.28535e-05	0.000790915	0.00049277	ENG/GJA1/IL1B/SOX17/TIE1/ZEB1	6
BP	GO:0030900	forebrain development	9/91	357/18862	5.6405e-05	0.000839776	0.000523212	ANXA3/AXL/BCL2A1/CXCL12/ERBB4/ETS1/FGFR2/MSX1/PRKG1	9
BP	GO:0030098	lymphocyte differentiation	9/91	358/18862	5.76329e-05	0.000853724	0.000531902	AXL/EGR1/GAS6/IL1A/IL1B/IL6/ITM2A/PIK3R1/TGFBR2	9
BP	GO:0045124	regulation of bone resorption	4/91	44/18862	5.93737e-05	0.000864896	0.000538863	IL6/PDK4/PPARGC1B/TFRC	4
BP	GO:0060421	positive regulation of heart growth	4/91	44/18862	5.93737e-05	0.000864896	0.000538863	ERBB4/FGF2/FGFR2/TBX2	4
BP	GO:0032755	positive regulation of interleukin-6 production	5/91	86/18862	5.988e-05	0.000864896	0.000538863	IL1A/IL1B/IL6/PTAFR/TLR4	5
BP	GO:0034103	regulation of tissue remodeling	5/91	86/18862	5.988e-05	0.000864896	0.000538863	FLT4/IL6/PDK4/PPARGC1B/TFRC	5
BP	GO:0051781	positive regulation of cell division	5/91	86/18862	5.988e-05	0.000864896	0.000538863	FGF2/FGFR2/IL1A/IL1B/TGFB2	5
BP	GO:0036293	response to decreased oxygen levels	9/91	360/18862	6.01564e-05	0.000864896	0.000538863	ANKRD1/CAV1/CRYAB/CXCL12/EGR1/ETS1/NOS1/TGFB2/TGFBR2	9
BP	GO:0070555	response to interleukin-1	7/91	206/18862	6.23627e-05	0.000889431	0.000554148	ANKRD1/CCL2/EGR1/ETS1/IL1A/IL1B/IL6	7
BP	GO:0001822	kidney development	8/91	280/18862	6.25035e-05	0.000889431	0.000554148	EGR1/FGF2/FGFR2/MME/PODXL/SOX17/TGFB2/WWTR1	8
BP	GO:0001933	negative regulation of protein phosphorylation	9/91	362/18862	6.27726e-05	0.000889431	0.000554148	CAV1/CDKN1C/DUSP1/ENG/GPRC5A/IL1B/KAT2B/NTRK3/WWTR1	9
BP	GO:0032760	positive regulation of tumor necrosis factor production	5/91	87/18862	6.32911e-05	0.000892465	0.000556039	IL1A/IL6/PIK3R1/PTAFR/TLR4	5
BP	GO:0032570	response to progesterone	4/91	45/18862	6.49268e-05	0.00091115	0.000567681	CAV1/FOS/FOSB/TGFB2	4
BP	GO:0003012	muscle system process	10/91	453/18862	6.5415e-05	0.00091363	0.000569226	CAV1/CRYAB/GJA1/IL1B/KLF4/NOS1/PRKG1/PTAFR/TBX2/VIM	10
BP	GO:0030111	regulation of Wnt signaling pathway	9/91	365/18862	6.68767e-05	0.000927331	0.000577762	CAV1/DKK3/EGR1/FGFR2/RBMS3/SFRP5/SOX17/TMEM88/WWTR1	9
BP	GO:0032409	regulation of transporter activity	8/91	283/18862	6.73445e-05	0.000927331	0.000577762	ABCB1/CAV1/CCL2/DAPK1/GJA1/NOS1/PTAFR/SGK1	8
BP	GO:0042063	gliogenesis	8/91	283/18862	6.73445e-05	0.000927331	0.000577762	CCL2/IL1B/IL6/LDLR/ROR1/TGFB2/TLR4/VIM	8
BP	GO:0032642	regulation of chemokine production	5/91	89/18862	7.05617e-05	0.000967091	0.000602534	EGR1/IL1B/IL6/KLF4/TLR4	5
BP	GO:0051592	response to calcium ion	6/91	145/18862	7.24892e-05	0.000988888	0.000616114	CAV1/DUSP1/FOS/FOSB/JUNB/JUND	6
BP	GO:1903557	positive regulation of tumor necrosis factor superfamily cytokine production	5/91	90/18862	7.44301e-05	0.00101066	0.000629681	IL1A/IL6/PIK3R1/PTAFR/TLR4	5
BP	GO:0072001	renal system development	8/91	288/18862	7.6105e-05	0.00102865	0.000640884	EGR1/FGF2/FGFR2/MME/PODXL/SOX17/TGFB2/WWTR1	8
BP	GO:0070665	positive regulation of leukocyte proliferation	6/91	148/18862	8.11996e-05	0.00109247	0.00068065	IL1A/IL1B/IL6/TFRC/TGFBR2/TLR4	6
BP	GO:1901216	positive regulation of neuron death	5/91	92/18862	8.26555e-05	0.00110698	0.00068969	EGR1/FOS/JUN/TGFB2/TLR4	5
BP	GO:0048511	rhythmic process	8/91	294/18862	8.78484e-05	0.00117118	0.000729688	AXL/EGR1/ETS1/JUN/JUND/KAT2B/MMP19/TGFB2	8
BP	GO:0051047	positive regulation of secretion	8/91	295/18862	8.99445e-05	0.0011937	0.000743718	ANKRD1/CXCL12/GJA1/IL1A/IL1B/PTAFR/TGFB2/TLR4	8
BP	GO:0032602	chemokine production	5/91	95/18862	9.62853e-05	0.00127209	0.000792562	EGR1/IL1B/IL6/KLF4/TLR4	5
BP	GO:0070482	response to oxygen levels	9/91	385/18862	0.000100449	0.00131326	0.000818208	ANKRD1/CAV1/CRYAB/CXCL12/EGR1/ETS1/NOS1/TGFB2/TGFBR2	9
BP	GO:1902107	positive regulation of leukocyte differentiation	6/91	154/18862	0.00010112	0.00131326	0.000818208	AXL/FOS/GAS6/JUN/PPARGC1B/TGFBR2	6
BP	GO:1903708	positive regulation of hemopoiesis	6/91	154/18862	0.00010112	0.00131326	0.000818208	AXL/FOS/GAS6/JUN/PPARGC1B/TGFBR2	6
BP	GO:0003279	cardiac septum development	5/91	96/18862	0.000101192	0.00131326	0.000818208	ENG/FGFR2/TBX2/TGFB2/TGFBR2	5
BP	GO:0050920	regulation of chemotaxis	7/91	224/18862	0.000105395	0.00136116	0.000848055	CCL2/CXCL12/DUSP1/FGF2/GAS6/IL6/NTRK3	7
BP	GO:1901214	regulation of neuron death	8/91	302/18862	0.000105811	0.00136116	0.000848055	AXL/CCL2/EGR1/FOS/JUN/NES/TGFB2/TLR4	8
BP	GO:0046850	regulation of bone remodeling	4/91	51/18862	0.00010652	0.00136429	0.000850006	IL6/PDK4/PPARGC1B/TFRC	4
BP	GO:0007568	aging	8/91	304/18862	0.000110748	0.00141228	0.000879905	BCL2A1/CRYAB/FOS/JUN/JUND/MME/TBX2/TGFBR2	8
BP	GO:0032675	regulation of interleukin-6 production	6/91	158/18862	0.00011643	0.0014674	0.000914242	GAS6/IL1A/IL1B/IL6/PTAFR/TLR4	6
BP	GO:0001501	skeletal system development	10/91	486/18862	0.000116863	0.0014674	0.000914242	CD44/ENG/FGF2/FGFR2/GJA1/HOXA4/MSX1/PPARGC1B/TGFB2/TGFBR2	10
BP	GO:0042102	positive regulation of T cell proliferation	5/91	99/18862	0.000117071	0.0014674	0.000914242	IL1A/IL1B/IL6/TFRC/TGFBR2	5
BP	GO:1903426	regulation of reactive oxygen species biosynthetic process	5/91	99/18862	0.000117071	0.0014674	0.000914242	CAV1/DUOXA1/IL1B/KLF4/TLR4	5
BP	GO:0032102	negative regulation of response to external stimulus	9/91	394/18862	0.000119636	0.00149316	0.000930296	CCL2/DUSP1/FGF2/GJA1/KLF4/KRT1/LDLR/PRKG1/TNFAIP8L2	9
BP	GO:0050680	negative regulation of epithelial cell proliferation	6/91	160/18862	0.000124747	0.00155035	0.000965926	CAV1/CCL2/CDKN1C/FGFR2/GJA1/TGFB2	6
BP	GO:2000379	positive regulation of reactive oxygen species metabolic process	5/91	101/18862	0.000128674	0.00159241	0.000992132	DUOXA1/IL1B/KLF4/TGFBR2/TLR4	5
BP	GO:0051222	positive regulation of protein transport	8/91	312/18862	0.000132446	0.00163182	0.00101669	ANKRD1/GAS6/GJA1/IL1A/IL1B/PIK3R1/TGFB2/TLR4	8
BP	GO:0046622	positive regulation of organ growth	4/91	54/18862	0.000133323	0.00163182	0.00101669	ERBB4/FGF2/FGFR2/TBX2	4
BP	GO:0032635	interleukin-6 production	6/91	162/18862	0.000133528	0.00163182	0.00101669	GAS6/IL1A/IL1B/IL6/PTAFR/TLR4	6
BP	GO:0032526	response to retinoic acid	5/91	103/18862	0.000141139	0.00171253	0.00106697	DUSP1/FGFR2/GJA1/KLF4/TIE1	5
BP	GO:0002683	negative regulation of immune system process	9/91	403/18862	0.000141807	0.00171253	0.00106697	AXL/CCL2/CXCL12/DUSP1/LDLR/PIK3R1/TGFB2/TLR4/TNFAIP8L2	9
BP	GO:0031668	cellular response to extracellular stimulus	7/91	235/18862	0.000141884	0.00171253	0.00106697	ATF3/AXL/FOS/GAS6/JUN/PDK4/SESN1	7
BP	GO:1903428	positive regulation of reactive oxygen species biosynthetic process	4/91	55/18862	0.000143252	0.00172196	0.00107285	DUOXA1/IL1B/KLF4/TLR4	4
BP	GO:0042326	negative regulation of phosphorylation	9/91	407/18862	0.000152711	0.00182817	0.00113902	CAV1/CDKN1C/DUSP1/ENG/GPRC5A/IL1B/KAT2B/NTRK3/WWTR1	9
BP	GO:1904996	positive regulation of leukocyte adhesion to vascular endothelial cell	3/91	22/18862	0.000156539	0.00186638	0.00116282	ETS1/IL6/PTAFR	3
BP	GO:0001655	urogenital system development	8/91	320/18862	0.000157544	0.00187076	0.00116555	EGR1/FGF2/FGFR2/MME/PODXL/SOX17/TGFB2/WWTR1	8
BP	GO:0055008	cardiac muscle tissue morphogenesis	4/91	57/18862	0.0001647	0.00194784	0.00121358	ANKRD1/ENG/FGFR2/TGFB2	4
BP	GO:2000278	regulation of DNA biosynthetic process	5/91	107/18862	0.000168823	0.00198859	0.00123896	ANKRD1/DUSP1/FGF2/GJA1/KLF4	5
BP	GO:0048639	positive regulation of developmental growth	6/91	170/18862	0.000173679	0.00203761	0.0012695	CXCL12/ERBB4/FGF2/FGFR2/TBX2/TGFBR2	6
BP	GO:0006469	negative regulation of protein kinase activity	7/91	243/18862	0.000174382	0.00203769	0.00126956	CAV1/CDKN1C/DUSP1/GPRC5A/IL1B/KAT2B/WWTR1	7
BP	GO:0010574	regulation of vascular endothelial growth factor production	4/91	58/18862	0.000176251	0.00204325	0.00127302	FLT4/IL1A/IL1B/IL6	4
BP	GO:0031663	lipopolysaccharide-mediated signaling pathway	4/91	58/18862	0.000176251	0.00204325	0.00127302	CCL2/IL1B/PTAFR/TLR4	4
BP	GO:0045926	negative regulation of growth	7/91	245/18862	0.000183382	0.00211755	0.00131932	CRYAB/GJA1/MSX1/MT1A/SOX17/TGFB2/TGFBR2	7
BP	GO:0032147	activation of protein kinase activity	8/91	328/18862	0.000186444	0.00213609	0.00133086	FGF2/GAS6/GPRC5A/IL1B/NTRK3/TGFB2/TGFBR2/TLR4	8
BP	GO:1904951	positive regulation of establishment of protein localization	8/91	328/18862	0.000186444	0.00213609	0.00133086	ANKRD1/GAS6/GJA1/IL1A/IL1B/PIK3R1/TGFB2/TLR4	8
BP	GO:0045428	regulation of nitric oxide biosynthetic process	4/91	59/18862	0.000188375	0.00214983	0.00133942	CAV1/IL1B/KLF4/TLR4	4
BP	GO:0010518	positive regulation of phospholipase activity	4/91	60/18862	0.000201091	0.00227722	0.00141879	FGF2/FGFR2/NTRK3/PTAFR	4
BP	GO:0032722	positive regulation of chemokine production	4/91	60/18862	0.000201091	0.00227722	0.00141879	EGR1/IL1B/IL6/TLR4	4
BP	GO:0021782	glial cell development	5/91	112/18862	0.000209053	0.00235828	0.0014693	IL6/LDLR/ROR1/TLR4/VIM	5
BP	GO:0080164	regulation of nitric oxide metabolic process	4/91	61/18862	0.000214413	0.00240948	0.00150119	CAV1/IL1B/KLF4/TLR4	4
BP	GO:0008217	regulation of blood pressure	6/91	177/18862	0.000216149	0.00241052	0.00150184	GAS6/GJA1/MME/NOS1/PTAFR/SGK1	6
BP	GO:0071346	cellular response to interferon-gamma	6/91	177/18862	0.000216149	0.00241052	0.00150184	CCL2/CD44/DAPK1/PTAFR/TLR4/VIM	6
BP	GO:0010573	vascular endothelial growth factor production	4/91	62/18862	0.00022836	0.00252747	0.00157471	FLT4/IL1A/IL1B/IL6	4
BP	GO:0045453	bone resorption	4/91	62/18862	0.00022836	0.00252747	0.00157471	IL6/PDK4/PPARGC1B/TFRC	4
BP	GO:0007369	gastrulation	6/91	179/18862	0.000229675	0.00253247	0.00157782	DUSP1/FGFR2/GJA1/KLF4/SOX17/TGFBR2	6
BP	GO:0017145	stem cell division	3/91	25/18862	0.000231355	0.00254144	0.00158341	SOX17/TGFB2/WWTR1	3
BP	GO:0001704	formation of primary germ layer	5/91	115/18862	0.000236468	0.00257108	0.00160188	DUSP1/FGFR2/GJA1/KLF4/SOX17	5
BP	GO:0003206	cardiac chamber morphogenesis	5/91	115/18862	0.000236468	0.00257108	0.00160188	ENG/FGFR2/TBX2/TGFB2/TGFBR2	5
BP	GO:0071347	cellular response to interleukin-1	6/91	180/18862	0.000236683	0.00257108	0.00160188	ANKRD1/CCL2/EGR1/IL1A/IL1B/IL6	6
BP	GO:0001947	heart looping	4/91	63/18862	0.000242948	0.00261973	0.00163219	ENG/SOX17/TBX2/TGFBR2	4
BP	GO:0035690	cellular response to drug	4/91	63/18862	0.000242948	0.00261973	0.00163219	ANKRD1/GAS6/IL1B/TFRC	4
BP	GO:0007596	blood coagulation	8/91	342/18862	0.000247476	0.00264908	0.00165048	AXL/CAV1/GAS6/IL6/KRT1/PIK3R1/PRKG1/TLR4	8
BP	GO:0070997	neuron death	8/91	342/18862	0.000247476	0.00264908	0.00165048	AXL/CCL2/EGR1/FOS/JUN/NES/TGFB2/TLR4	8
BP	GO:0035914	skeletal muscle cell differentiation	4/91	64/18862	0.000258194	0.00275376	0.0017157	ANKRD1/ATF3/EGR1/FOS	4
BP	GO:0034114	regulation of heterotypic cell-cell adhesion	3/91	26/18862	0.000260621	0.00276957	0.00172554	CD44/IL1B/KLF4	3
BP	GO:0007599	hemostasis	8/91	346/18862	0.000267645	0.00283395	0.00176565	AXL/CAV1/GAS6/IL6/KRT1/PIK3R1/PRKG1/TLR4	8
BP	GO:0050817	coagulation	8/91	347/18862	0.000272892	0.00287911	0.00179379	AXL/CAV1/GAS6/IL6/KRT1/PIK3R1/PRKG1/TLR4	8
BP	GO:0002688	regulation of leukocyte chemotaxis	5/91	119/18862	0.000277177	0.00290343	0.00180894	CCL2/CXCL12/DUSP1/GAS6/IL6	5
BP	GO:0045446	endothelial cell differentiation	5/91	119/18862	0.000277177	0.00290343	0.00180894	ENG/IL1B/SOX17/TIE1/ZEB1	5
BP	GO:2001233	regulation of apoptotic signaling pathway	8/91	348/18862	0.000278224	0.00290402	0.00180931	ATF3/CAV1/CD44/CXCL12/IL1A/IL1B/MSX1/TIMP3	8
BP	GO:0006936	muscle contraction	8/91	352/18862	0.000300409	0.00312447	0.00194666	CAV1/CRYAB/GJA1/NOS1/PRKG1/PTAFR/TBX2/VIM	8
BP	GO:0009314	response to radiation	9/91	447/18862	0.00030591	0.00313728	0.00195464	CRYAB/CXCL12/DUSP1/EGR1/FOS/JUN/JUND/MME/PIK3R1	9
BP	GO:0051052	regulation of DNA metabolic process	8/91	353/18862	0.000306176	0.00313728	0.00195464	ANKRD1/ANXA3/DUSP1/FGF2/GJA1/IL6/KLF4/TFRC	8
BP	GO:0060759	regulation of response to cytokine stimulus	6/91	189/18862	0.000307639	0.00313728	0.00195464	AXL/CAV1/GAS6/IL6/KLF4/TLR4	6
BP	GO:0071248	cellular response to metal ion	6/91	189/18862	0.000307639	0.00313728	0.00195464	FOS/FOSB/JUN/JUNB/JUND/MT1A	6
BP	GO:0060415	muscle tissue morphogenesis	4/91	67/18862	0.000308059	0.00313728	0.00195464	ANKRD1/ENG/FGFR2/TGFB2	4
BP	GO:0061371	determination of heart left/right asymmetry	4/91	67/18862	0.000308059	0.00313728	0.00195464	ENG/SOX17/TBX2/TGFBR2	4
BP	GO:0033673	negative regulation of kinase activity	7/91	267/18862	0.000309585	0.00314192	0.00195753	CAV1/CDKN1C/DUSP1/GPRC5A/IL1B/KAT2B/WWTR1	7
BP	GO:0022898	regulation of transmembrane transporter activity	7/91	268/18862	0.000316656	0.0032026	0.00199534	ABCB1/CAV1/CCL2/DAPK1/GJA1/NOS1/PTAFR	7
BP	GO:0002548	monocyte chemotaxis	4/91	68/18862	0.000326113	0.0032869	0.00204786	CCL2/CXCL12/DUSP1/IL6	4
BP	GO:0050731	positive regulation of peptidyl-tyrosine phosphorylation	6/91	193/18862	0.000344088	0.00344092	0.00214382	CD44/ENPP2/ERBB4/GAS6/HBEGF/IL6	6
BP	GO:0003143	embryonic heart tube morphogenesis	4/91	69/18862	0.000344913	0.00344092	0.00214382	ENG/SOX17/TBX2/TGFBR2	4
BP	GO:0003208	cardiac ventricle morphogenesis	4/91	69/18862	0.000344913	0.00344092	0.00214382	ENG/FGFR2/TGFB2/TGFBR2	4
BP	GO:0010517	regulation of phospholipase activity	4/91	70/18862	0.000364477	0.00362377	0.00225774	FGF2/FGFR2/NTRK3/PTAFR	4
BP	GO:0017015	regulation of transforming growth factor beta receptor signaling pathway	5/91	127/18862	0.000374349	0.00368445	0.00229555	CAV1/CDKN1C/DKK3/ENG/TGFBR2	5
BP	GO:0035296	regulation of tube diameter	5/91	127/18862	0.000374349	0.00368445	0.00229555	CAV1/GJA1/NOS1/PRKG1/PTAFR	5
BP	GO:0097746	blood vessel diameter maintenance	5/91	127/18862	0.000374349	0.00368445	0.00229555	CAV1/GJA1/NOS1/PRKG1/PTAFR	5
BP	GO:0034341	response to interferon-gamma	6/91	197/18862	0.000383839	0.00376522	0.00234587	CCL2/CD44/DAPK1/PTAFR/TLR4/VIM	6
BP	GO:0048562	embryonic organ morphogenesis	7/91	277/18862	0.000386324	0.00377697	0.00235319	ENG/FGFR2/HOXA4/MSX1/SOX17/TBX2/TGFBR2	7
BP	GO:0035150	regulation of tube size	5/91	128/18862	0.000388098	0.0037817	0.00235614	CAV1/GJA1/NOS1/PRKG1/PTAFR	5
BP	GO:0043542	endothelial cell migration	7/91	278/18862	0.000394768	0.00383395	0.0023887	ANXA3/ETS1/FGF2/FLT4/KLF4/NR4A1/RHOJ	7
BP	GO:0050714	positive regulation of protein secretion	5/91	129/18862	0.000402226	0.00389162	0.00242462	ANKRD1/GJA1/IL1A/TGFB2/TLR4	5
BP	GO:0050708	regulation of protein secretion	7/91	279/18862	0.000403359	0.00389162	0.00242462	ANKRD1/GJA1/IL1A/IL1B/IL6/TGFB2/TLR4	7
BP	GO:0043154	negative regulation of cysteine-type endopeptidase activity involved in apoptotic process	4/91	72/18862	0.000405967	0.00390393	0.0024323	CD44/CRYAB/GAS6/KLF4	4
BP	GO:1903844	regulation of cellular response to transforming growth factor beta stimulus	5/91	130/18862	0.000416739	0.00399443	0.00248868	CAV1/CDKN1C/DKK3/ENG/TGFBR2	5
BP	GO:0048644	muscle organ morphogenesis	4/91	73/18862	0.000427928	0.00407504	0.0025389	ANKRD1/ENG/FGFR2/TGFB2	4
BP	GO:0060193	positive regulation of lipase activity	4/91	73/18862	0.000427928	0.00407504	0.0025389	FGF2/FGFR2/NTRK3/PTAFR	4
BP	GO:0016049	cell growth	9/91	470/18862	0.000440803	0.00416243	0.00259335	CRYAB/CXCL12/GJA1/HBEGF/MSX1/SGK1/SOX17/TGFB2/TGFBR2	9
BP	GO:0034405	response to fluid shear stress	3/91	31/18862	0.000442782	0.00416243	0.00259335	ETS1/GJA1/KLF4	3
BP	GO:0045907	positive regulation of vasoconstriction	3/91	31/18862	0.000442782	0.00416243	0.00259335	CAV1/GJA1/PTAFR	3
BP	GO:0048730	epidermis morphogenesis	3/91	31/18862	0.000442782	0.00416243	0.00259335	FGFR2/KLF4/TGFB2	3
BP	GO:0010595	positive regulation of endothelial cell migration	5/91	132/18862	0.000446949	0.00418818	0.00260939	ANXA3/ETS1/FGF2/FLT4/RHOJ	5
BP	GO:0050679	positive regulation of epithelial cell proliferation	6/91	203/18862	0.000450109	0.00419675	0.00261473	CXCL12/FGF2/FGFR2/FLT4/NR4A1/TLR4	6
BP	GO:0061045	negative regulation of wound healing	4/91	74/18862	0.000450725	0.00419675	0.00261473	FGF2/GJA1/KRT1/PRKG1	4
BP	GO:0002685	regulation of leukocyte migration	6/91	205/18862	0.000474077	0.00440022	0.0027415	CCL2/CXCL12/DUSP1/GAS6/IL6/PTAFR	6
BP	GO:0038128	ERBB2 signaling pathway	3/91	32/18862	0.000486886	0.00447661	0.00278909	ERBB4/HBEGF/PIK3R1	3
BP	GO:0048333	mesodermal cell differentiation	3/91	32/18862	0.000486886	0.00447661	0.00278909	FGFR2/GJA1/KLF4	3
BP	GO:0051385	response to mineralocorticoid	3/91	32/18862	0.000486886	0.00447661	0.00278909	FOS/FOSB/SGK1	3
BP	GO:0009991	response to extracellular stimulus	9/91	477/18862	0.000490452	0.0044953	0.00280074	ATF3/AXL/FOS/GAS6/JUN/LDLR/PDK4/SESN1/TGFBR2	9
BP	GO:0003015	heart process	7/91	289/18862	0.000497784	0.00454829	0.00283375	CAV1/GJA1/HBEGF/NOS1/TBX2/TGFB2/WWTR1	7
BP	GO:1903522	regulation of blood circulation	7/91	290/18862	0.000508121	0.00461669	0.00287637	CAV1/GJA1/HBEGF/NOS1/PTAFR/TBX2/TGFB2	7
BP	GO:0006909	phagocytosis	8/91	381/18862	0.000508418	0.00461669	0.00287637	ANXA3/AXL/CCL2/GAS6/IL1B/LDLR/PIK3R1/TLR4	8
BP	GO:0002088	lens development in camera-type eye	4/91	77/18862	0.000524307	0.00474627	0.0029571	CRYAB/FGF2/TGFBR2/VIM	4
BP	GO:0032350	regulation of hormone metabolic process	3/91	33/18862	0.000533711	0.00480176	0.00299168	DKK3/DUOXA1/EGR1	3
BP	GO:0035909	aorta morphogenesis	3/91	33/18862	0.000533711	0.00480176	0.00299168	ENG/TBX2/TGFB2	3
BP	GO:0035050	embryonic heart tube development	4/91	78/18862	0.000550625	0.00493879	0.00307705	ENG/SOX17/TBX2/TGFBR2	4
BP	GO:0007162	negative regulation of cell adhesion	7/91	295/18862	0.000562408	0.00502909	0.00313331	CXCL12/DUSP1/KLF4/PIK3R1/PODXL/PRKG1/TNFAIP8L2	7
BP	GO:0050921	positive regulation of chemotaxis	5/91	139/18862	0.000565831	0.00504433	0.0031428	CXCL12/FGF2/GAS6/IL6/NTRK3	5
BP	GO:0051348	negative regulation of transferase activity	7/91	296/18862	0.0005738	0.00509987	0.00317741	CAV1/CDKN1C/DUSP1/GPRC5A/IL1B/KAT2B/WWTR1	7
BP	GO:0002312	B cell activation involved in immune response	4/91	79/18862	0.00057787	0.00512052	0.00319027	IL6/ITM2A/TFRC/TLR4	4
BP	GO:0043516	regulation of DNA damage response, signal transduction by p53 class mediator	3/91	34/18862	0.000583324	0.00514886	0.00320793	ANKRD1/CD44/MSX1	3
BP	GO:0046718	viral entry into host cell	5/91	140/18862	0.000584579	0.00514886	0.00320793	AXL/CAV1/GAS6/LDLR/TFRC	5
BP	GO:2000117	negative regulation of cysteine-type endopeptidase activity	4/91	80/18862	0.000606058	0.00532206	0.00331584	CD44/CRYAB/GAS6/KLF4	4
BP	GO:0044344	cellular response to fibroblast growth factor stimulus	5/91	142/18862	0.00062347	0.00544922	0.00339507	CCL2/CD44/FGF2/FGFR2/NR4A1	5
BP	GO:0071241	cellular response to inorganic substance	6/91	216/18862	0.000624254	0.00544922	0.00339507	FOS/FOSB/JUN/JUNB/JUND/MT1A	6
BP	GO:0022617	extracellular matrix disassembly	4/91	81/18862	0.00063521	0.00551204	0.00343421	CD44/ETS1/IL6/MMP19	4
BP	GO:0060761	negative regulation of response to cytokine stimulus	4/91	81/18862	0.00063521	0.00551204	0.00343421	CAV1/GAS6/IL6/KLF4	4
BP	GO:0048754	branching morphogenesis of an epithelial tube	5/91	143/18862	0.000643628	0.00556862	0.00346946	ENG/FGF2/FGFR2/TGFBR2/TIE1	5
BP	GO:0106106	cold-induced thermogenesis	5/91	144/18862	0.000664271	0.00570599	0.00355504	ALDH1A1/CAV1/GJA1/PPARGC1B/TLR4	5
BP	GO:0120161	regulation of cold-induced thermogenesis	5/91	144/18862	0.000664271	0.00570599	0.00355504	ALDH1A1/CAV1/GJA1/PPARGC1B/TLR4	5
BP	GO:0071277	cellular response to calcium ion	4/91	82/18862	0.000665342	0.00570599	0.00355504	FOS/FOSB/JUNB/JUND	4
BP	GO:0001764	neuron migration	5/91	145/18862	0.000685406	0.00584388	0.00364096	AXL/CXCL12/ERBB4/GAS6/PRKG1	5
BP	GO:0071901	negative regulation of protein serine/threonine kinase activity	5/91	145/18862	0.000685406	0.00584388	0.00364096	CAV1/CDKN1C/DUSP1/IL1B/KAT2B	5
BP	GO:1904705	regulation of vascular associated smooth muscle cell proliferation	4/91	83/18862	0.000696474	0.00590392	0.00367836	FGF2/GJA1/JUN/PRKG1	4
BP	GO:1990874	vascular associated smooth muscle cell proliferation	4/91	83/18862	0.000696474	0.00590392	0.00367836	FGF2/GJA1/JUN/PRKG1	4
BP	GO:0050670	regulation of lymphocyte proliferation	6/91	221/18862	0.000703649	0.00594756	0.00370555	IL1A/IL1B/IL6/TFRC/TGFBR2/TLR4	6
BP	GO:0002700	regulation of production of molecular mediator of immune response	5/91	146/18862	0.000707041	0.00595905	0.00371271	IL1B/IL6/TFRC/TGFB2/TLR4	5
BP	GO:0019216	regulation of lipid metabolic process	8/91	402/18862	0.000722263	0.0060699	0.00378178	ANKRD1/CAV1/DKK3/EGR1/FGF2/IL1B/LDLR/PDK4	8
BP	GO:0002791	regulation of peptide secretion	7/91	308/18862	0.000725401	0.00607583	0.00378547	ANKRD1/GJA1/IL1A/IL1B/IL6/TGFB2/TLR4	7
BP	GO:0002718	regulation of cytokine production involved in immune response	4/91	84/18862	0.000728623	0.00607583	0.00378547	IL1B/IL6/TGFB2/TLR4	4
BP	GO:0007519	skeletal muscle tissue development	5/91	147/18862	0.000729183	0.00607583	0.00378547	ANKRD1/ATF3/CAV1/EGR1/FOS	5
BP	GO:0032944	regulation of mononuclear cell proliferation	6/91	223/18862	0.000737512	0.00612783	0.00381786	IL1A/IL1B/IL6/TFRC/TGFBR2/TLR4	6
BP	GO:0060412	ventricular septum morphogenesis	3/91	37/18862	0.00074955	0.00621025	0.00386922	FGFR2/TGFB2/TGFBR2	3
BP	GO:0071774	response to fibroblast growth factor	5/91	148/18862	0.00075184	0.00621168	0.00387011	CCL2/CD44/FGF2/FGFR2/NR4A1	5
BP	GO:0001558	regulation of cell growth	8/91	406/18862	0.000770217	0.00634564	0.00395357	CRYAB/CXCL12/GJA1/HBEGF/MSX1/SGK1/SOX17/TGFB2	8
BP	GO:0030595	leukocyte chemotaxis	6/91	226/18862	0.000790657	0.00647765	0.00403582	CCL2/CXCL12/DUSP1/GAS6/IL6/TGFB2	6
BP	GO:0046777	protein autophosphorylation	6/91	226/18862	0.000790657	0.00647765	0.00403582	CAV1/DAPK1/ENG/ERBB4/FGFR2/FLT4	6
BP	GO:0060021	roof of mouth development	4/91	86/18862	0.000796049	0.00650365	0.00405202	MSX1/TBX2/TGFB2/TGFBR2	4
BP	GO:0010463	mesenchymal cell proliferation	3/91	38/18862	0.000810968	0.00657063	0.00409375	FGFR2/MSX1/TGFBR2	3
BP	GO:0045429	positive regulation of nitric oxide biosynthetic process	3/91	38/18862	0.000810968	0.00657063	0.00409375	IL1B/KLF4/TLR4	3
BP	GO:0071276	cellular response to cadmium ion	3/91	38/18862	0.000810968	0.00657063	0.00409375	FOS/JUN/MT1A	3
BP	GO:0002793	positive regulation of peptide secretion	5/91	151/18862	0.000822974	0.00663127	0.00413153	ANKRD1/GJA1/IL1A/TGFB2/TLR4	5
BP	GO:0003205	cardiac chamber development	5/91	151/18862	0.000822974	0.00663127	0.00413153	ENG/FGFR2/TBX2/TGFB2/TGFBR2	5
BP	GO:0010232	vascular transport	4/91	88/18862	0.000867768	0.00694007	0.00432392	ABCB1/ABCG2/GJA1/TFRC	4
BP	GO:0044409	entry into host	5/91	153/18862	0.000873111	0.00694007	0.00432392	AXL/CAV1/GAS6/LDLR/TFRC	5
BP	GO:1990845	adaptive thermogenesis	5/91	153/18862	0.000873111	0.00694007	0.00432392	ALDH1A1/CAV1/GJA1/PPARGC1B/TLR4	5
BP	GO:0030212	hyaluronan metabolic process	3/91	39/18862	0.000875495	0.00694007	0.00432392	CD44/FGF2/IL1B	3
BP	GO:1904407	positive regulation of nitric oxide metabolic process	3/91	39/18862	0.000875495	0.00694007	0.00432392	IL1B/KLF4/TLR4	3
BP	GO:2000279	negative regulation of DNA biosynthetic process	3/91	39/18862	0.000875495	0.00694007	0.00432392	ANKRD1/DUSP1/GJA1	3
BP	GO:0010594	regulation of endothelial cell migration	6/91	231/18862	0.000885763	0.00700254	0.00436285	ANXA3/ETS1/FGF2/FLT4/KLF4/RHOJ	6
BP	GO:0048638	regulation of developmental growth	7/91	319/18862	0.000890782	0.00702329	0.00437577	CXCL12/ERBB4/FGF2/FGFR2/GJA1/TBX2/TGFBR2	7
BP	GO:0030509	BMP signaling pathway	5/91	154/18862	0.000899017	0.00705031	0.00439261	EGR1/ENG/MSX1/SFRP5/TGFB2	5
BP	GO:2001236	regulation of extrinsic apoptotic signaling pathway	5/91	154/18862	0.000899017	0.00705031	0.00439261	ATF3/CAV1/IL1A/IL1B/TIMP3	5
BP	GO:0097305	response to alcohol	6/91	233/18862	0.000926185	0.007244	0.00451328	FGFR2/FOS/FOSB/KLF4/SGK1/TGFBR2	6
BP	GO:0150077	regulation of neuroinflammatory response	3/91	40/18862	0.000943192	0.00732418	0.00456324	IL1B/IL6/LDLR	3
BP	GO:0070301	cellular response to hydrogen peroxide	4/91	90/18862	0.000943928	0.00732418	0.00456324	AXL/ETS1/IL6/KLF4	4
BP	GO:1903035	negative regulation of response to wounding	4/91	90/18862	0.000943928	0.00732418	0.00456324	FGF2/GJA1/KRT1/PRKG1	4
BP	GO:0030856	regulation of epithelial cell differentiation	5/91	156/18862	0.000952542	0.00737152	0.00459273	CAV1/FGF2/IL1B/WWTR1/ZEB1	5
BP	GO:0009267	cellular response to starvation	5/91	157/18862	0.000980177	0.00752581	0.00468886	ATF3/GAS6/JUN/PDK4/SESN1	5
BP	GO:0030168	platelet activation	5/91	157/18862	0.000980177	0.00752581	0.00468886	AXL/IL6/PIK3R1/PRKG1/TLR4	5
BP	GO:0060538	skeletal muscle organ development	5/91	157/18862	0.000980177	0.00752581	0.00468886	ANKRD1/ATF3/CAV1/EGR1/FOS	5
BP	GO:0001660	fever generation	2/91	10/18862	0.00101021	0.00760719	0.00473956	IL1A/IL1B	2
BP	GO:0003093	regulation of glomerular filtration	2/91	10/18862	0.00101021	0.00760719	0.00473956	GAS6/GJA1	2
BP	GO:0009629	response to gravity	2/91	10/18862	0.00101021	0.00760719	0.00473956	FOS/PTAFR	2
BP	GO:0032823	regulation of natural killer cell differentiation	2/91	10/18862	0.00101021	0.00760719	0.00473956	AXL/GAS6	2
BP	GO:0033083	regulation of immature T cell proliferation	2/91	10/18862	0.00101021	0.00760719	0.00473956	IL1A/IL1B	2
BP	GO:0034350	regulation of glial cell apoptotic process	2/91	10/18862	0.00101021	0.00760719	0.00473956	CCL2/GAS6	2
BP	GO:2001225	regulation of chloride transport	2/91	10/18862	0.00101021	0.00760719	0.00473956	ABCB1/PTAFR	2
BP	GO:0001709	cell fate determination	3/91	41/18862	0.00101412	0.00760719	0.00473956	KLF4/SOX17/TBX2	3
BP	GO:0032689	negative regulation of interferon-gamma production	3/91	41/18862	0.00101412	0.00760719	0.00473956	AXL/GAS6/TLR4	3
BP	GO:0051092	positive regulation of NF-kappaB transcription factor activity	5/91	159/18862	0.00103723	0.00776071	0.00483521	CAV1/IL1B/ROR1/TFRC/TLR4	5
BP	GO:0007389	pattern specification process	8/91	426/18862	0.00105001	0.00783636	0.00488234	ENG/ERBB4/FGFR2/HOXA4/MSX1/SOX17/TBX2/TGFBR2	8
BP	GO:0002042	cell migration involved in sprouting angiogenesis	4/91	93/18862	0.00106682	0.00792147	0.00493537	FGF2/KLF4/NR4A1/RHOJ	4
BP	GO:0002367	cytokine production involved in immune response	4/91	93/18862	0.00106682	0.00792147	0.00493537	IL1B/IL6/TGFB2/TLR4	4
BP	GO:0032965	regulation of collagen biosynthetic process	3/91	42/18862	0.00108833	0.00806082	0.00502219	ENG/IL6/VIM	3
BP	GO:0070663	regulation of leukocyte proliferation	6/91	241/18862	0.00110228	0.00814354	0.00507373	IL1A/IL1B/IL6/TFRC/TGFBR2/TLR4	6
BP	GO:0061097	regulation of protein tyrosine kinase activity	4/91	94/18862	0.00111016	0.00818118	0.00509718	CAV1/GAS6/GPRC5A/HBEGF	4
BP	GO:0030324	lung development	5/91	163/18862	0.0011587	0.00851745	0.00530669	FGF2/FGFR2/FLT4/MME/TGFBR2	5
BP	GO:0061383	trabecula morphogenesis	3/91	43/18862	0.0011659	0.00854893	0.0053263	ENG/PPARGC1B/TGFB2	3
BP	GO:0043122	regulation of I-kappaB kinase/NF-kappaB signaling	6/91	244/18862	0.00117456	0.00859096	0.00535249	GJA1/IL1B/ROR1/S100A4/TFRC/TLR4	6
BP	GO:0001701	in utero embryonic development	7/91	335/18862	0.00118306	0.0086316	0.00537781	FGFR2/JUNB/KLF4/MSX1/SOX17/TGFBR2/TIE1	7
BP	GO:0008016	regulation of heart contraction	6/91	245/18862	0.00119944	0.00871577	0.00543025	CAV1/GJA1/HBEGF/NOS1/TBX2/TGFB2	6
BP	GO:0048010	vascular endothelial growth factor receptor signaling pathway	4/91	96/18862	0.00120054	0.00871577	0.00543025	AXL/FLT4/IL1B/PIK3R1	4
BP	GO:0033079	immature T cell proliferation	2/91	11/18862	0.00123082	0.00881738	0.00549355	IL1A/IL1B	2
BP	GO:0035457	cellular response to interferon-alpha	2/91	11/18862	0.00123082	0.00881738	0.00549355	AXL/GAS6	2
BP	GO:2000392	regulation of lamellipodium morphogenesis	2/91	11/18862	0.00123082	0.00881738	0.00549355	CD44/ENPP2	2
BP	GO:0001819	positive regulation of cytokine production	8/91	437/18862	0.00123553	0.00881738	0.00549355	EGR1/FLT4/IL1A/IL1B/IL6/PIK3R1/PTAFR/TLR4	8
BP	GO:0062012	regulation of small molecule metabolic process	8/91	437/18862	0.00123553	0.00881738	0.00549355	CAV1/DKK3/EGR1/IL1B/KAT2B/NOS1/PDK4/PTAFR	8
BP	GO:0010863	positive regulation of phospholipase C activity	3/91	44/18862	0.00124686	0.00881738	0.00549355	FGF2/NTRK3/PTAFR	3
BP	GO:0048546	digestive tract morphogenesis	3/91	44/18862	0.00124686	0.00881738	0.00549355	FGFR2/SFRP5/SOX17	3
BP	GO:0055010	ventricular cardiac muscle tissue morphogenesis	3/91	44/18862	0.00124686	0.00881738	0.00549355	ENG/FGFR2/TGFB2	3
BP	GO:0150076	neuroinflammatory response	3/91	44/18862	0.00124686	0.00881738	0.00549355	IL1B/IL6/LDLR	3
BP	GO:0032677	regulation of interleukin-8 production	4/91	97/18862	0.0012476	0.00881738	0.00549355	IL1B/IL6/KLF4/TLR4	4
BP	GO:0060191	regulation of lipase activity	4/91	97/18862	0.0012476	0.00881738	0.00549355	FGF2/FGFR2/NTRK3/PTAFR	4
BP	GO:0030323	respiratory tube development	5/91	167/18862	0.00129041	0.00901134	0.0056144	FGF2/FGFR2/FLT4/MME/TGFBR2	5
BP	GO:0048736	appendage development	5/91	167/18862	0.00129041	0.00901134	0.0056144	FGFR2/KAT2B/MSX1/TBX2/TGFB2	5
BP	GO:0060173	limb development	5/91	167/18862	0.00129041	0.00901134	0.0056144	FGFR2/KAT2B/MSX1/TBX2/TGFB2	5
BP	GO:0071772	response to BMP	5/91	167/18862	0.00129041	0.00901134	0.0056144	EGR1/ENG/MSX1/SFRP5/TGFB2	5
BP	GO:0071773	cellular response to BMP stimulus	5/91	167/18862	0.00129041	0.00901134	0.0056144	EGR1/ENG/MSX1/SFRP5/TGFB2	5
BP	GO:0042129	regulation of T cell proliferation	5/91	168/18862	0.00132499	0.0092309	0.00575119	IL1A/IL1B/IL6/TFRC/TGFBR2	5
BP	GO:0002702	positive regulation of production of molecular mediator of immune response	4/91	99/18862	0.00134558	0.00932998	0.00581292	IL1B/IL6/TFRC/TLR4	4
BP	GO:0019233	sensory perception of pain	4/91	99/18862	0.00134558	0.00932998	0.00581292	CCL2/CXCL12/MME/PTAFR	4
BP	GO:0048863	stem cell differentiation	6/91	251/18862	0.00135734	0.00938935	0.00584991	ERBB4/FGFR2/MSX1/SOX17/TBX2/TGFB2	6
BP	GO:0006939	smooth muscle contraction	4/91	100/18862	0.00139653	0.00961507	0.00599054	CAV1/PRKG1/PTAFR/TBX2	4
BP	GO:0008630	intrinsic apoptotic signaling pathway in response to DNA damage	4/91	100/18862	0.00139653	0.00961507	0.00599054	BCL2A1/CD44/CXCL12/PIK3R1	4
BP	GO:0002686	negative regulation of leukocyte migration	3/91	46/18862	0.00141922	0.00968042	0.00603126	CCL2/CXCL12/DUSP1	3
BP	GO:0006953	acute-phase response	3/91	46/18862	0.00141922	0.00968042	0.00603126	IL1A/IL1B/IL6	3
BP	GO:1900274	regulation of phospholipase C activity	3/91	46/18862	0.00141922	0.00968042	0.00603126	FGF2/NTRK3/PTAFR	3
BP	GO:2000107	negative regulation of leukocyte apoptotic process	3/91	46/18862	0.00141922	0.00968042	0.00603126	AXL/CXCL12/GAS6	3
BP	GO:0031953	negative regulation of protein autophosphorylation	2/91	12/18862	0.00147236	0.0099274	0.00618514	CAV1/ENG	2
BP	GO:0036462	TRAIL-activated apoptotic signaling pathway	2/91	12/18862	0.00147236	0.0099274	0.00618514	ATF3/TIMP3	2
BP	GO:0044849	estrous cycle	2/91	12/18862	0.00147236	0.0099274	0.00618514	EGR1/ETS1	2
BP	GO:0048548	regulation of pinocytosis	2/91	12/18862	0.00147236	0.0099274	0.00618514	AXL/CAV1	2
BP	GO:1905907	negative regulation of amyloid fibril formation	2/91	12/18862	0.00147236	0.0099274	0.00618514	CRYAB/LDLR	2
BP	GO:0009896	positive regulation of catabolic process	8/91	450/18862	0.0014876	0.0100022	0.00623173	CAV1/DAPK1/GJA1/IL1B/IL6/LDLR/SESN1/SOX17	8
BP	GO:0045639	positive regulation of myeloid cell differentiation	4/91	102/18862	0.00150244	0.0100022	0.00623173	ETS1/FOS/JUN/PPARGC1B	4
BP	GO:0071887	leukocyte apoptotic process	4/91	102/18862	0.00150244	0.0100022	0.00623173	AXL/CXCL12/GAS6/IL6	4
BP	GO:0061138	morphogenesis of a branching epithelium	5/91	173/18862	0.00150831	0.0100022	0.00623173	ENG/FGF2/FGFR2/TGFBR2/TIE1	5
BP	GO:0010712	regulation of collagen metabolic process	3/91	47/18862	0.00151073	0.0100022	0.00623173	ENG/IL6/VIM	3
BP	GO:0097028	dendritic cell differentiation	3/91	47/18862	0.00151073	0.0100022	0.00623173	AXL/GAS6/TGFBR2	3
BP	GO:1903053	regulation of extracellular matrix organization	3/91	47/18862	0.00151073	0.0100022	0.00623173	ETS1/IL6/TIE1	3
BP	GO:1904707	positive regulation of vascular associated smooth muscle cell proliferation	3/91	47/18862	0.00151073	0.0100022	0.00623173	FGF2/GJA1/JUN	3
BP	GO:0032412	regulation of ion transmembrane transporter activity	6/91	257/18862	0.00153068	0.0101114	0.0062998	ABCB1/CAV1/CCL2/DAPK1/NOS1/PTAFR	6
BP	GO:0032637	interleukin-8 production	4/91	103/18862	0.00155745	0.0102421	0.00638123	IL1B/IL6/KLF4/TLR4	4
BP	GO:0070498	interleukin-1-mediated signaling pathway	4/91	103/18862	0.00155745	0.0102421	0.00638123	EGR1/IL1A/IL1B/IL6	4
BP	GO:0043534	blood vessel endothelial cell migration	5/91	175/18862	0.00158662	0.0103874	0.00647176	ETS1/FGF2/KLF4/NR4A1/RHOJ	5
BP	GO:0052126	movement in host environment	5/91	175/18862	0.00158662	0.0103874	0.00647176	AXL/CAV1/GAS6/LDLR/TFRC	5
BP	GO:2001238	positive regulation of extrinsic apoptotic signaling pathway	3/91	48/18862	0.00160585	0.0104899	0.00653559	ATF3/CAV1/TIMP3	3
BP	GO:0051403	stress-activated MAPK cascade	6/91	261/18862	0.00165528	0.0107888	0.0067218	CRYAB/DUSP1/FLT4/IL1B/TGFB2/TLR4	6
BP	GO:0003222	ventricular trabecula myocardium morphogenesis	2/91	13/18862	0.0017346	0.0111326	0.00693601	ENG/TGFB2	2
BP	GO:0034616	response to laminar fluid shear stress	2/91	13/18862	0.0017346	0.0111326	0.00693601	ETS1/KLF4	2
BP	GO:0042659	regulation of cell fate specification	2/91	13/18862	0.0017346	0.0111326	0.00693601	FGF2/SOX17	2
BP	GO:0070486	leukocyte aggregation	2/91	13/18862	0.0017346	0.0111326	0.00693601	CD44/IL1B	2
BP	GO:1902043	positive regulation of extrinsic apoptotic signaling pathway via death domain receptors	2/91	13/18862	0.0017346	0.0111326	0.00693601	ATF3/TIMP3	2
BP	GO:1903236	regulation of leukocyte tethering or rolling	2/91	13/18862	0.0017346	0.0111326	0.00693601	CXCL12/PTAFR	2
BP	GO:1904995	negative regulation of leukocyte adhesion to vascular endothelial cell	2/91	13/18862	0.0017346	0.0111326	0.00693601	CXCL12/KLF4	2
BP	GO:0032649	regulation of interferon-gamma production	4/91	107/18862	0.00179151	0.0114477	0.00713236	AXL/GAS6/IL1B/TLR4	4
BP	GO:0090100	positive regulation of transmembrane receptor protein serine/threonine kinase signaling pathway	4/91	107/18862	0.00179151	0.0114477	0.00713236	CDKN1C/ENG/MSX1/TGFB2	4
BP	GO:0002931	response to ischemia	3/91	50/18862	0.00180717	0.0114728	0.00714796	CAV1/EGR1/GJA1	3
BP	GO:0003229	ventricular cardiac muscle tissue development	3/91	50/18862	0.00180717	0.0114728	0.00714796	ENG/FGFR2/TGFB2	3
BP	GO:0007566	embryo implantation	3/91	50/18862	0.00180717	0.0114728	0.00714796	GJA1/IL1B/TGFBR2	3
BP	GO:0032872	regulation of stress-activated MAPK cascade	5/91	181/18862	0.00183957	0.0116533	0.00726042	DUSP1/FLT4/IL1B/TGFB2/TLR4	5
BP	GO:0060249	anatomical structure homeostasis	8/91	466/18862	0.00185229	0.0116918	0.00728445	GJA1/IL6/KRT1/PDK4/PPARGC1B/TFRC/TLR4/WWTR1	8
BP	GO:0001938	positive regulation of endothelial cell proliferation	4/91	108/18862	0.00185363	0.0116918	0.00728445	CXCL12/FGF2/FLT4/NR4A1	4
BP	GO:0043123	positive regulation of I-kappaB kinase/NF-kappaB signaling	5/91	182/18862	0.00188444	0.0118607	0.00738963	GJA1/ROR1/S100A4/TFRC/TLR4	5
BP	GO:0032964	collagen biosynthetic process	3/91	51/18862	0.00191346	0.0119899	0.00747013	ENG/IL6/VIM	3
BP	GO:0043277	apoptotic cell clearance	3/91	51/18862	0.00191346	0.0119899	0.00747013	AXL/CCL2/GAS6	3
BP	GO:0032963	collagen metabolic process	4/91	109/18862	0.00191723	0.0119899	0.00747013	ENG/IL6/MMP19/VIM	4
BP	GO:0002040	sprouting angiogenesis	5/91	184/18862	0.00197658	0.0123085	0.00766866	FGF2/FLT4/KLF4/NR4A1/RHOJ	5
BP	GO:0070302	regulation of stress-activated protein kinase signaling cascade	5/91	184/18862	0.00197658	0.0123085	0.00766866	DUSP1/FLT4/IL1B/TGFB2/TLR4	5
BP	GO:0009306	protein secretion	7/91	367/18862	0.00199043	0.0123667	0.00770489	ANKRD1/GJA1/IL1A/IL1B/IL6/TGFB2/TLR4	7
BP	GO:0001780	neutrophil homeostasis	2/91	14/18862	0.00201736	0.0123667	0.00770489	AXL/IL6	2
BP	GO:0010649	regulation of cell communication by electrical coupling	2/91	14/18862	0.00201736	0.0123667	0.00770489	CAV1/GJA1	2
BP	GO:0010935	regulation of macrophage cytokine production	2/91	14/18862	0.00201736	0.0123667	0.00770489	TGFB2/TLR4	2
BP	GO:0034349	glial cell apoptotic process	2/91	14/18862	0.00201736	0.0123667	0.00770489	CCL2/GAS6	2
BP	GO:0035592	establishment of protein localization to extracellular region	7/91	368/18862	0.00202119	0.0123667	0.00770489	ANKRD1/GJA1/IL1A/IL1B/IL6/TGFB2/TLR4	7
BP	GO:0050999	regulation of nitric-oxide synthase activity	3/91	52/18862	0.00202357	0.0123667	0.00770489	CAV1/IL1A/IL1B	3
BP	GO:0010565	regulation of cellular ketone metabolic process	5/91	185/18862	0.00202386	0.0123667	0.00770489	CAV1/DKK3/EGR1/IL1B/PDK4	5
BP	GO:0030308	negative regulation of cell growth	5/91	185/18862	0.00202386	0.0123667	0.00770489	CRYAB/GJA1/MSX1/SOX17/TGFB2	5
BP	GO:0071675	regulation of mononuclear cell migration	4/91	111/18862	0.00204894	0.0124679	0.00776799	CCL2/CXCL12/DUSP1/GAS6	4
BP	GO:1903959	regulation of anion transmembrane transport	4/91	111/18862	0.00204894	0.0124679	0.00776799	ABCB1/IL1B/PIK3R1/PTAFR	4
BP	GO:0001763	morphogenesis of a branching structure	5/91	186/18862	0.00207197	0.012582	0.00783904	ENG/FGF2/FGFR2/TGFBR2/TIE1	5
BP	GO:0032411	positive regulation of transporter activity	4/91	112/18862	0.00211709	0.0128029	0.00797669	ABCB1/CCL2/PTAFR/SGK1	4
BP	GO:0032609	interferon-gamma production	4/91	112/18862	0.00211709	0.0128029	0.00797669	AXL/GAS6/IL1B/TLR4	4
BP	GO:0002720	positive regulation of cytokine production involved in immune response	3/91	53/18862	0.00213755	0.0128472	0.00800427	IL1B/IL6/TLR4	3
BP	GO:0003179	heart valve morphogenesis	3/91	53/18862	0.00213755	0.0128472	0.00800427	TGFB2/TGFBR2/TIE1	3
BP	GO:1902743	regulation of lamellipodium organization	3/91	53/18862	0.00213755	0.0128472	0.00800427	CD44/ENPP2/PIK3R1	3
BP	GO:0010469	regulation of signaling receptor activity	5/91	188/18862	0.00217069	0.0129931	0.0080952	CCL2/DAPK1/DKK3/GPRC5A/HBEGF	5
BP	GO:0060541	respiratory system development	5/91	188/18862	0.00217069	0.0129931	0.0080952	FGF2/FGFR2/FLT4/MME/TGFBR2	5
BP	GO:0031098	stress-activated protein kinase signaling cascade	6/91	276/18862	0.00219248	0.0130969	0.00815983	CRYAB/DUSP1/FLT4/IL1B/TGFB2/TLR4	6
BP	GO:0022408	negative regulation of cell-cell adhesion	5/91	189/18862	0.00222132	0.0132421	0.00825033	CXCL12/KLF4/PODXL/PRKG1/TNFAIP8L2	5
BP	GO:0071692	protein localization to extracellular region	7/91	375/18862	0.00224697	0.0133679	0.0083287	ANKRD1/GJA1/IL1A/IL1B/IL6/TGFB2/TLR4	7
BP	GO:0003231	cardiac ventricle development	4/91	114/18862	0.00225804	0.0134066	0.00835279	ENG/FGFR2/TGFB2/TGFBR2	4
BP	GO:0071674	mononuclear cell migration	5/91	190/18862	0.0022728	0.0134669	0.00839039	CCL2/CXCL12/DUSP1/GAS6/IL6	5
BP	GO:0060047	heart contraction	6/91	279/18862	0.0023141	0.0135574	0.00844679	CAV1/GJA1/HBEGF/NOS1/TBX2/TGFB2	6
BP	GO:0001977	renal system process involved in regulation of blood volume	2/91	15/18862	0.00232043	0.0135574	0.00844679	GAS6/GJA1	2
BP	GO:0010934	macrophage cytokine production	2/91	15/18862	0.00232043	0.0135574	0.00844679	TGFB2/TLR4	2
BP	GO:0034638	phosphatidylcholine catabolic process	2/91	15/18862	0.00232043	0.0135574	0.00844679	ENPP2/LDLR	2
BP	GO:0043517	positive regulation of DNA damage response, signal transduction by p53 class mediator	2/91	15/18862	0.00232043	0.0135574	0.00844679	ANKRD1/MSX1	2
BP	GO:0051770	positive regulation of nitric-oxide synthase biosynthetic process	2/91	15/18862	0.00232043	0.0135574	0.00844679	CCL2/TLR4	2
BP	GO:1905906	regulation of amyloid fibril formation	2/91	15/18862	0.00232043	0.0135574	0.00844679	CRYAB/LDLR	2
BP	GO:0050821	protein stabilization	5/91	191/18862	0.00232515	0.013558	0.00844712	CRYAB/MSX1/PIK3R1/SOX17/TMEM88	5
BP	GO:0035904	aorta development	3/91	55/18862	0.0023773	0.0138346	0.00861945	ENG/TBX2/TGFB2	3
BP	GO:0032874	positive regulation of stress-activated MAPK cascade	4/91	116/18862	0.00240535	0.0139425	0.00868667	FLT4/IL1B/TGFB2/TLR4	4
BP	GO:1904019	epithelial cell apoptotic process	4/91	116/18862	0.00240535	0.0139425	0.00868667	CCL2/GAS6/IL6/TGFBR2	4
BP	GO:0060348	bone development	5/91	193/18862	0.00243247	0.0140643	0.00876255	ENG/FGFR2/GJA1/MSX1/TGFBR2	5
BP	GO:0007249	I-kappaB kinase/NF-kappaB signaling	6/91	282/18862	0.00244074	0.0140643	0.00876255	GJA1/IL1B/ROR1/S100A4/TFRC/TLR4	6
BP	GO:0046651	lymphocyte proliferation	6/91	282/18862	0.00244074	0.0140643	0.00876255	IL1A/IL1B/IL6/TFRC/TGFBR2/TLR4	6
BP	GO:0097193	intrinsic apoptotic signaling pathway	6/91	283/18862	0.0024841	0.0142774	0.00889533	BCL2A1/CAV1/CD44/CXCL12/MSX1/PIK3R1	6
BP	GO:0071897	DNA biosynthetic process	5/91	194/18862	0.00248747	0.0142774	0.00889533	ANKRD1/DUSP1/FGF2/GJA1/KLF4	5
BP	GO:0032731	positive regulation of interleukin-1 beta production	3/91	56/18862	0.00250316	0.0143115	0.00891657	EGR1/IL6/TLR4	3
BP	GO:0060760	positive regulation of response to cytokine stimulus	3/91	56/18862	0.00250316	0.0143115	0.00891657	AXL/GAS6/TLR4	3
BP	GO:0042098	T cell proliferation	5/91	195/18862	0.00254336	0.014513	0.00904212	IL1A/IL1B/IL6/TFRC/TGFBR2	5
BP	GO:0046916	cellular transition metal ion homeostasis	4/91	118/18862	0.00255914	0.0145464	0.00906296	ABCG2/MT1A/SLC31A2/TFRC	4
BP	GO:0070304	positive regulation of stress-activated protein kinase signaling cascade	4/91	118/18862	0.00255914	0.0145464	0.00906296	FLT4/IL1B/TGFB2/TLR4	4
BP	GO:0032943	mononuclear cell proliferation	6/91	285/18862	0.00257255	0.0145943	0.00909282	IL1A/IL1B/IL6/TFRC/TGFBR2/TLR4	6
BP	GO:0071900	regulation of protein serine/threonine kinase activity	8/91	492/18862	0.00259248	0.014679	0.00914559	CAV1/CDKN1C/DUSP1/FGF2/IL1B/KAT2B/NTRK3/TLR4	8
BP	GO:0042594	response to starvation	5/91	196/18862	0.00260016	0.0146851	0.00914937	ATF3/GAS6/JUN/PDK4/SESN1	5
BP	GO:0032757	positive regulation of interleukin-8 production	3/91	57/18862	0.00263308	0.0146851	0.00914937	IL1B/IL6/TLR4	3
BP	GO:0043551	regulation of phosphatidylinositol 3-kinase activity	3/91	57/18862	0.00263308	0.0146851	0.00914937	FGF2/KLF4/PIK3R1	3
BP	GO:0051785	positive regulation of nuclear division	3/91	57/18862	0.00263308	0.0146851	0.00914937	IL1A/IL1B/MSX1	3
BP	GO:0007368	determination of left/right symmetry	4/91	119/18862	0.00263851	0.0146851	0.00914937	ENG/SOX17/TBX2/TGFBR2	4
BP	GO:0032652	regulation of interleukin-1 production	4/91	119/18862	0.00263851	0.0146851	0.00914937	EGR1/GAS6/IL6/TLR4	4
BP	GO:0031649	heat generation	2/91	16/18862	0.00264362	0.0146851	0.00914937	IL1A/IL1B	2
BP	GO:0034116	positive regulation of heterotypic cell-cell adhesion	2/91	16/18862	0.00264362	0.0146851	0.00914937	CD44/IL1B	2
BP	GO:0044764	multi-organism cellular process	2/91	16/18862	0.00264362	0.0146851	0.00914937	CAV1/GAS6	2
BP	GO:0072673	lamellipodium morphogenesis	2/91	16/18862	0.00264362	0.0146851	0.00914937	CD44/ENPP2	2
BP	GO:0043523	regulation of neuron apoptotic process	5/91	197/18862	0.00265788	0.0147364	0.00918132	AXL/CCL2/JUN/NES/TGFB2	5
BP	GO:0051054	positive regulation of DNA metabolic process	5/91	198/18862	0.00271652	0.0150331	0.00936618	ANXA3/FGF2/IL6/KLF4/TFRC	5
BP	GO:0002763	positive regulation of myeloid leukocyte differentiation	3/91	58/18862	0.00276709	0.0152841	0.00952258	FOS/JUN/PPARGC1B	3
BP	GO:0035270	endocrine system development	4/91	122/18862	0.00288675	0.0159151	0.00991569	DKK3/ETS1/IL6/MSX1	4
BP	GO:0006940	regulation of smooth muscle contraction	3/91	59/18862	0.00290523	0.015957	0.00994182	CAV1/PRKG1/PTAFR	3
BP	GO:0043030	regulation of macrophage activation	3/91	59/18862	0.00290523	0.015957	0.00994182	IL6/LDLR/TLR4	3
BP	GO:0007498	mesoderm development	4/91	123/18862	0.00297292	0.0161031	0.0100328	FGFR2/GJA1/KLF4/TIE1	4
BP	GO:0001946	lymphangiogenesis	2/91	17/18862	0.00298672	0.0161031	0.0100328	FLT4/TIE1	2
BP	GO:0010566	regulation of ketone biosynthetic process	2/91	17/18862	0.00298672	0.0161031	0.0100328	DKK3/EGR1	2
BP	GO:0010715	regulation of extracellular matrix disassembly	2/91	17/18862	0.00298672	0.0161031	0.0100328	ETS1/IL6	2
BP	GO:0023019	signal transduction involved in regulation of gene expression	2/91	17/18862	0.00298672	0.0161031	0.0100328	MSX1/SOX17	2
BP	GO:0033194	response to hydroperoxide	2/91	17/18862	0.00298672	0.0161031	0.0100328	DAPK1/GPX3	2
BP	GO:0072567	chemokine (C-X-C motif) ligand 2 production	2/91	17/18862	0.00298672	0.0161031	0.0100328	KLF4/TLR4	2
BP	GO:0150078	positive regulation of neuroinflammatory response	2/91	17/18862	0.00298672	0.0161031	0.0100328	IL1B/IL6	2
BP	GO:2000341	regulation of chemokine (C-X-C motif) ligand 2 production	2/91	17/18862	0.00298672	0.0161031	0.0100328	KLF4/TLR4	2
BP	GO:2000811	negative regulation of anoikis	2/91	17/18862	0.00298672	0.0161031	0.0100328	CAV1/PDK4	2
BP	GO:0046890	regulation of lipid biosynthetic process	5/91	203/18862	0.00302389	0.0162735	0.010139	DKK3/EGR1/IL1B/LDLR/PDK4	5
BP	GO:0034113	heterotypic cell-cell adhesion	3/91	60/18862	0.00304756	0.0163111	0.0101624	CD44/IL1B/KLF4	3
BP	GO:0140115	export across plasma membrane	3/91	60/18862	0.00304756	0.0163111	0.0101624	ABCB1/ABCG2/GJA1	3
BP	GO:1903670	regulation of sprouting angiogenesis	3/91	60/18862	0.00304756	0.0163111	0.0101624	FGF2/KLF4/RHOJ	3
BP	GO:0002705	positive regulation of leukocyte mediated immunity	4/91	125/18862	0.00315053	0.0167565	0.0104399	IL1B/IL6/PTAFR/TFRC	4
BP	GO:0032355	response to estradiol	4/91	125/18862	0.00315053	0.0167565	0.0104399	CRYAB/DUSP1/ETS1/GJA1	4
BP	GO:0072175	epithelial tube formation	4/91	125/18862	0.00315053	0.0167565	0.0104399	FGF2/FGFR2/PODXL/TGFB2	4
BP	GO:0043281	regulation of cysteine-type endopeptidase activity involved in apoptotic process	5/91	205/18862	0.00315362	0.0167565	0.0104399	CD44/CRYAB/DAPK1/GAS6/KLF4	5
BP	GO:0003170	heart valve development	3/91	61/18862	0.0031941	0.016759	0.0104415	TGFB2/TGFBR2/TIE1	3
BP	GO:0019229	regulation of vasoconstriction	3/91	61/18862	0.0031941	0.016759	0.0104415	CAV1/GJA1/PTAFR	3
BP	GO:0046686	response to cadmium ion	3/91	61/18862	0.0031941	0.016759	0.0104415	FOS/JUN/MT1A	3
BP	GO:0046824	positive regulation of nucleocytoplasmic transport	3/91	61/18862	0.0031941	0.016759	0.0104415	GAS6/IL1B/PIK3R1	3
BP	GO:0048645	animal organ formation	3/91	61/18862	0.0031941	0.016759	0.0104415	FGFR2/SOX17/TGFBR2	3
BP	GO:1903961	positive regulation of anion transmembrane transport	3/91	61/18862	0.0031941	0.016759	0.0104415	ABCB1/PIK3R1/PTAFR	3
BP	GO:1905330	regulation of morphogenesis of an epithelium	3/91	61/18862	0.0031941	0.016759	0.0104415	FGF2/GJA1/TBX2	3
BP	GO:0009855	determination of bilateral symmetry	4/91	126/18862	0.00324199	0.0169195	0.0105415	ENG/SOX17/TBX2/TGFBR2	4
BP	GO:0032612	interleukin-1 production	4/91	126/18862	0.00324199	0.0169195	0.0105415	EGR1/GAS6/IL6/TLR4	4
BP	GO:2001235	positive regulation of apoptotic signaling pathway	4/91	126/18862	0.00324199	0.0169195	0.0105415	ATF3/CAV1/MSX1/TIMP3	4
BP	GO:0001503	ossification	7/91	401/18862	0.00326081	0.0169574	0.0105651	FGFR2/IL6/JUNB/JUND/PPARGC1B/TGFB2/WWTR1	7
BP	GO:0002790	peptide secretion	7/91	401/18862	0.00326081	0.0169574	0.0105651	ANKRD1/GJA1/IL1A/IL1B/IL6/TGFB2/TLR4	7
BP	GO:0034764	positive regulation of transmembrane transport	5/91	207/18862	0.00328732	0.0170348	0.0106133	ABCB1/CCL2/NOS1/PIK3R1/PTAFR	5
BP	GO:0034767	positive regulation of ion transmembrane transport	5/91	207/18862	0.00328732	0.0170348	0.0106133	ABCB1/CCL2/NOS1/PIK3R1/PTAFR	5
BP	GO:0009799	specification of symmetry	4/91	127/18862	0.00333524	0.0171453	0.0106821	ENG/SOX17/TBX2/TGFBR2	4
BP	GO:0032835	glomerulus development	3/91	62/18862	0.0033449	0.0171453	0.0106821	EGR1/PODXL/WWTR1	3
BP	GO:0001779	natural killer cell differentiation	2/91	18/18862	0.00334955	0.0171453	0.0106821	AXL/GAS6	2
BP	GO:0030214	hyaluronan catabolic process	2/91	18/18862	0.00334955	0.0171453	0.0106821	CD44/FGF2	2
BP	GO:0035743	CD4-positive, alpha-beta T cell cytokine production	2/91	18/18862	0.00334955	0.0171453	0.0106821	IL1B/IL6	2
BP	GO:0060252	positive regulation of glial cell proliferation	2/91	18/18862	0.00334955	0.0171453	0.0106821	IL1B/IL6	2
BP	GO:0070293	renal absorption	2/91	18/18862	0.00334955	0.0171453	0.0106821	GAS6/SGK1	2
BP	GO:0002703	regulation of leukocyte mediated immunity	5/91	209/18862	0.00342506	0.0174976	0.0109016	IL1B/IL6/PTAFR/TFRC/TLR4	5
BP	GO:0045667	regulation of osteoblast differentiation	4/91	128/18862	0.00343031	0.0174976	0.0109016	FGFR2/IL6/JUND/WWTR1	4
BP	GO:0048608	reproductive structure development	7/91	405/18862	0.00344361	0.0175349	0.0109249	AXL/FGFR2/GJA1/JUNB/MME/MMP19/TGFB2	7
BP	GO:0010001	glial cell differentiation	5/91	210/18862	0.00349546	0.0177297	0.0110463	IL6/LDLR/ROR1/TLR4/VIM	5
BP	GO:0031669	cellular response to nutrient levels	5/91	210/18862	0.00349546	0.0177297	0.0110463	ATF3/GAS6/JUN/PDK4/SESN1	5
BP	GO:0061180	mammary gland epithelium development	3/91	63/18862	0.0035	0.0177297	0.0110463	ERBB4/FGFR2/MSX1	3
BP	GO:0061458	reproductive system development	7/91	408/18862	0.00358578	0.0181329	0.0112975	AXL/FGFR2/GJA1/JUNB/MME/MMP19/TGFB2	7
BP	GO:0006816	calcium ion transport	7/91	409/18862	0.00363416	0.0183459	0.0114302	CAV1/CCL2/CXCL12/FGF2/GAS6/GJA1/NOS1	7
BP	GO:0003281	ventricular septum development	3/91	64/18862	0.00365943	0.0184101	0.0114702	FGFR2/TGFB2/TGFBR2	3
BP	GO:0032732	positive regulation of interleukin-1 production	3/91	64/18862	0.00365943	0.0184101	0.0114702	EGR1/IL6/TLR4	3
BP	GO:0043405	regulation of MAP kinase activity	6/91	307/18862	0.00370927	0.018552	0.0115586	CAV1/DUSP1/FGF2/IL1B/NTRK3/TLR4	6
BP	GO:0048705	skeletal system morphogenesis	5/91	213/18862	0.00371294	0.018552	0.0115586	FGFR2/HOXA4/MSX1/PPARGC1B/TGFBR2	5
BP	GO:0072073	kidney epithelium development	4/91	131/18862	0.00372656	0.018552	0.0115586	FGF2/FGFR2/PODXL/WWTR1	4
BP	GO:0002689	negative regulation of leukocyte chemotaxis	2/91	19/18862	0.0037319	0.018552	0.0115586	CCL2/DUSP1	2
BP	GO:0010002	cardioblast differentiation	2/91	19/18862	0.0037319	0.018552	0.0115586	TBX2/TGFB2	2
BP	GO:0045780	positive regulation of bone resorption	2/91	19/18862	0.0037319	0.018552	0.0115586	PPARGC1B/TFRC	2
BP	GO:0060044	negative regulation of cardiac muscle cell proliferation	2/91	19/18862	0.0037319	0.018552	0.0115586	GJA1/TGFBR2	2
BP	GO:0032768	regulation of monooxygenase activity	3/91	65/18862	0.00382323	0.0189099	0.0117815	CAV1/IL1A/IL1B	3
BP	GO:0060389	pathway-restricted SMAD protein phosphorylation	3/91	65/18862	0.00382323	0.0189099	0.0117815	ENG/TGFB2/TGFBR2	3
BP	GO:1904888	cranial skeletal system development	3/91	65/18862	0.00382323	0.0189099	0.0117815	FGFR2/TGFB2/TGFBR2	3
BP	GO:0002687	positive regulation of leukocyte migration	4/91	133/18862	0.00393344	0.0193895	0.0120804	CXCL12/GAS6/IL6/PTAFR	4
BP	GO:0050729	positive regulation of inflammatory response	4/91	133/18862	0.00393344	0.0193895	0.0120804	ETS1/IL1B/IL6/TLR4	4
BP	GO:0030193	regulation of blood coagulation	3/91	66/18862	0.00399145	0.0196425	0.012238	CAV1/KRT1/PRKG1	3
BP	GO:0070661	leukocyte proliferation	6/91	312/18862	0.00401275	0.0197142	0.0122827	IL1A/IL1B/IL6/TFRC/TGFBR2/TLR4	6
BP	GO:0035107	appendage morphogenesis	4/91	134/18862	0.00403973	0.0197271	0.0122907	FGFR2/MSX1/TBX2/TGFB2	4
BP	GO:0035108	limb morphogenesis	4/91	134/18862	0.00403973	0.0197271	0.0122907	FGFR2/MSX1/TBX2/TGFB2	4
BP	GO:0042445	hormone metabolic process	5/91	218/18862	0.00409674	0.0197271	0.0122907	ALDH1A1/DKK3/DUOXA1/EGR1/MME	5
BP	GO:0097529	myeloid leukocyte migration	5/91	218/18862	0.00409674	0.0197271	0.0122907	CCL2/CXCL12/DUSP1/IL6/TGFB2	5
BP	GO:0002726	positive regulation of T cell cytokine production	2/91	20/18862	0.00413359	0.0197271	0.0122907	IL1B/IL6	2
BP	GO:0032816	positive regulation of natural killer cell activation	2/91	20/18862	0.00413359	0.0197271	0.0122907	AXL/GAS6	2
BP	GO:0046697	decidualization	2/91	20/18862	0.00413359	0.0197271	0.0122907	GJA1/JUNB	2
BP	GO:0046827	positive regulation of protein export from nucleus	2/91	20/18862	0.00413359	0.0197271	0.0122907	GAS6/IL1B	2
BP	GO:0046885	regulation of hormone biosynthetic process	2/91	20/18862	0.00413359	0.0197271	0.0122907	DKK3/EGR1	2
BP	GO:0051412	response to corticosterone	2/91	20/18862	0.00413359	0.0197271	0.0122907	FOS/FOSB	2
BP	GO:0051767	nitric-oxide synthase biosynthetic process	2/91	20/18862	0.00413359	0.0197271	0.0122907	CCL2/TLR4	2
BP	GO:0051769	regulation of nitric-oxide synthase biosynthetic process	2/91	20/18862	0.00413359	0.0197271	0.0122907	CCL2/TLR4	2
BP	GO:0090280	positive regulation of calcium ion import	2/91	20/18862	0.00413359	0.0197271	0.0122907	CCL2/CXCL12	2
BP	GO:1903978	regulation of microglial cell activation	2/91	20/18862	0.00413359	0.0197271	0.0122907	IL6/LDLR	2
BP	GO:0001890	placenta development	4/91	135/18862	0.00414796	0.0197271	0.0122907	FGFR2/GJA1/JUNB/MME	4
BP	GO:0051783	regulation of nuclear division	4/91	135/18862	0.00414796	0.0197271	0.0122907	DUSP1/IL1A/IL1B/MSX1	4
BP	GO:0038034	signal transduction in absence of ligand	3/91	67/18862	0.00416411	0.0197271	0.0122907	BCL2A1/IL1A/IL1B	3
BP	GO:0045669	positive regulation of osteoblast differentiation	3/91	67/18862	0.00416411	0.0197271	0.0122907	IL6/JUND/WWTR1	3
BP	GO:0050766	positive regulation of phagocytosis	3/91	67/18862	0.00416411	0.0197271	0.0122907	CCL2/GAS6/IL1B	3
BP	GO:0050918	positive chemotaxis	3/91	67/18862	0.00416411	0.0197271	0.0122907	CXCL12/FGF2/NTRK3	3
BP	GO:0097192	extrinsic apoptotic signaling pathway in absence of ligand	3/91	67/18862	0.00416411	0.0197271	0.0122907	BCL2A1/IL1A/IL1B	3
BP	GO:1900046	regulation of hemostasis	3/91	67/18862	0.00416411	0.0197271	0.0122907	CAV1/KRT1/PRKG1	3
BP	GO:0002699	positive regulation of immune effector process	5/91	219/18862	0.00417678	0.0197271	0.0122907	IL1B/IL6/PTAFR/TFRC/TLR4	5
BP	GO:0051701	biological process involved in interaction with host	5/91	219/18862	0.00417678	0.0197271	0.0122907	AXL/CAV1/GAS6/LDLR/TFRC	5
BP	GO:0001707	mesoderm formation	3/91	68/18862	0.00434124	0.0204709	0.0127541	FGFR2/GJA1/KLF4	3
BP	GO:0051235	maintenance of location	6/91	319/18862	0.00446812	0.0210353	0.0131058	CAV1/FGF2/GJA1/IL1B/IL6/NOS1	6
BP	GO:0072006	nephron development	4/91	138/18862	0.00448438	0.0210443	0.0131114	EGR1/FGF2/PODXL/WWTR1	4
BP	GO:0098754	detoxification	4/91	138/18862	0.00448438	0.0210443	0.0131114	ABCG2/GPX3/MT1A/SESN1	4
BP	GO:0001649	osteoblast differentiation	5/91	223/18862	0.00450816	0.0211221	0.0131599	FGFR2/IL6/JUNB/JUND/WWTR1	5
BP	GO:0043550	regulation of lipid kinase activity	3/91	69/18862	0.0045229	0.0211363	0.0131687	FGF2/KLF4/PIK3R1	3
BP	GO:0002053	positive regulation of mesenchymal cell proliferation	2/91	21/18862	0.00455443	0.0211363	0.0131687	FGFR2/TGFBR2	2
BP	GO:0010875	positive regulation of cholesterol efflux	2/91	21/18862	0.00455443	0.0211363	0.0131687	ABCA8/CAV1	2
BP	GO:0033630	positive regulation of cell adhesion mediated by integrin	2/91	21/18862	0.00455443	0.0211363	0.0131687	PODXL/TGFB2	2
BP	GO:0035455	response to interferon-alpha	2/91	21/18862	0.00455443	0.0211363	0.0131687	AXL/GAS6	2
BP	GO:0036303	lymph vessel morphogenesis	2/91	21/18862	0.00455443	0.0211363	0.0131687	FLT4/TIE1	2
BP	GO:0055076	transition metal ion homeostasis	4/91	139/18862	0.00460048	0.0213163	0.0132808	ABCG2/MT1A/SLC31A2/TFRC	4
BP	GO:0045732	positive regulation of protein catabolic process	5/91	225/18862	0.0046807	0.0216485	0.0134879	CAV1/GJA1/IL1B/LDLR/SOX17	5
BP	GO:0045123	cellular extravasation	3/91	70/18862	0.00470909	0.0216485	0.0134879	CCL2/CXCL12/PTAFR	3
BP	GO:0048332	mesoderm morphogenesis	3/91	70/18862	0.00470909	0.0216485	0.0134879	FGFR2/GJA1/KLF4	3
BP	GO:0048844	artery morphogenesis	3/91	70/18862	0.00470909	0.0216485	0.0134879	ENG/TBX2/TGFB2	3
BP	GO:0051145	smooth muscle cell differentiation	3/91	70/18862	0.00470909	0.0216485	0.0134879	ENG/FGFR2/TBX2	3
BP	GO:0035148	tube formation	4/91	140/18862	0.0047186	0.0216583	0.0134939	FGF2/FGFR2/PODXL/TGFB2	4
BP	GO:0062013	positive regulation of small molecule metabolic process	4/91	141/18862	0.00483874	0.022175	0.0138159	IL1B/KAT2B/NOS1/PTAFR	4
BP	GO:0071375	cellular response to peptide hormone stimulus	6/91	325/18862	0.00488792	0.0223504	0.0139251	CAV1/IL1B/KAT2B/NR4A1/PDK4/PIK3R1	6
BP	GO:0032720	negative regulation of tumor necrosis factor production	3/91	71/18862	0.00489987	0.0223504	0.0139251	AXL/GAS6/TLR4	3
BP	GO:0050818	regulation of coagulation	3/91	71/18862	0.00489987	0.0223504	0.0139251	CAV1/KRT1/PRKG1	3
BP	GO:0009266	response to temperature stimulus	5/91	228/18862	0.00494825	0.0225361	0.0140408	CRYAB/CXCL12/FOS/IL1A/NOS1	5
BP	GO:0006907	pinocytosis	2/91	22/18862	0.00499422	0.0226399	0.0141055	AXL/CAV1	2
BP	GO:0035994	response to muscle stretch	2/91	22/18862	0.00499422	0.0226399	0.0141055	ANKRD1/FOS	2
BP	GO:1901798	positive regulation of signal transduction by p53 class mediator	2/91	22/18862	0.00499422	0.0226399	0.0141055	ANKRD1/MSX1	2
BP	GO:0051402	neuron apoptotic process	5/91	230/18862	0.00513256	0.0231954	0.0144516	AXL/CCL2/JUN/NES/TGFB2	5
BP	GO:2000116	regulation of cysteine-type endopeptidase activity	5/91	230/18862	0.00513256	0.0231954	0.0144516	CD44/CRYAB/DAPK1/GAS6/KLF4	5
BP	GO:1903556	negative regulation of tumor necrosis factor superfamily cytokine production	3/91	73/18862	0.00529529	0.023894	0.0148868	AXL/GAS6/TLR4	3
BP	GO:0038127	ERBB signaling pathway	4/91	145/18862	0.00533987	0.0240581	0.0149891	ERBB4/GPRC5A/HBEGF/PIK3R1	4
BP	GO:0003071	renal system process involved in regulation of systemic arterial blood pressure	2/91	23/18862	0.00545277	0.0242318	0.0150973	GAS6/GJA1	2
BP	GO:0003181	atrioventricular valve morphogenesis	2/91	23/18862	0.00545277	0.0242318	0.0150973	TGFB2/TGFBR2	2
BP	GO:0003416	endochondral bone growth	2/91	23/18862	0.00545277	0.0242318	0.0150973	FGFR2/TGFBR2	2
BP	GO:0036499	PERK-mediated unfolded protein response	2/91	23/18862	0.00545277	0.0242318	0.0150973	ATF3/CCL2	2
BP	GO:0051043	regulation of membrane protein ectodomain proteolysis	2/91	23/18862	0.00545277	0.0242318	0.0150973	IL1B/TIMP3	2
BP	GO:0060353	regulation of cell adhesion molecule production	2/91	23/18862	0.00545277	0.0242318	0.0150973	CAV1/IL1B	2
BP	GO:0060561	apoptotic process involved in morphogenesis	2/91	23/18862	0.00545277	0.0242318	0.0150973	CRYAB/TGFB2	2
BP	GO:0071676	negative regulation of mononuclear cell migration	2/91	23/18862	0.00545277	0.0242318	0.0150973	CCL2/DUSP1	2
BP	GO:0120255	olefinic compound biosynthetic process	2/91	23/18862	0.00545277	0.0242318	0.0150973	DKK3/EGR1	2
BP	GO:0007611	learning or memory	5/91	235/18862	0.00561456	0.024913	0.0155217	FOS/JUN/LDLR/MME/SGK1	5
BP	GO:0001937	negative regulation of endothelial cell proliferation	3/91	75/18862	0.00570939	0.0252574	0.0157363	CAV1/CCL2/GJA1	3
BP	GO:0043536	positive regulation of blood vessel endothelial cell migration	3/91	75/18862	0.00570939	0.0252574	0.0157363	ETS1/FGF2/RHOJ	3
BP	GO:0007265	Ras protein signal transduction	6/91	338/18862	0.00589639	0.0258816	0.0161252	DOK2/FGF2/JUN/RHOJ/SCAI/TGFB2	6
BP	GO:0051924	regulation of calcium ion transport	5/91	238/18862	0.00591867	0.0258816	0.0161252	CAV1/CCL2/CXCL12/GJA1/NOS1	5
BP	GO:0001960	negative regulation of cytokine-mediated signaling pathway	3/91	76/18862	0.00592352	0.0258816	0.0161252	CAV1/GAS6/IL6	3
BP	GO:0003094	glomerular filtration	2/91	24/18862	0.00592991	0.0258816	0.0161252	GAS6/GJA1	2
BP	GO:0030318	melanocyte differentiation	2/91	24/18862	0.00592991	0.0258816	0.0161252	MITF/ZEB2	2
BP	GO:0048710	regulation of astrocyte differentiation	2/91	24/18862	0.00592991	0.0258816	0.0161252	IL6/LDLR	2
BP	GO:0086064	cell communication by electrical coupling involved in cardiac conduction	2/91	24/18862	0.00592991	0.0258816	0.0161252	CAV1/GJA1	2
BP	GO:1900017	positive regulation of cytokine production involved in inflammatory response	2/91	24/18862	0.00592991	0.0258816	0.0161252	IL6/TLR4	2
BP	GO:2000209	regulation of anoikis	2/91	24/18862	0.00592991	0.0258816	0.0161252	CAV1/PDK4	2
BP	GO:0043535	regulation of blood vessel endothelial cell migration	4/91	150/18862	0.00601371	0.026208	0.0163286	ETS1/FGF2/KLF4/RHOJ	4
BP	GO:0009636	response to toxic substance	5/91	239/18862	0.00602257	0.026208	0.0163286	ABCG2/FOS/GPX3/MT1A/SESN1	5
BP	GO:0043407	negative regulation of MAP kinase activity	3/91	77/18862	0.0061424	0.0266504	0.0166042	CAV1/DUSP1/IL1B	3
BP	GO:0090049	regulation of cell migration involved in sprouting angiogenesis	3/91	77/18862	0.0061424	0.0266504	0.0166042	FGF2/KLF4/RHOJ	3
BP	GO:0031667	response to nutrient levels	7/91	451/18862	0.0061556	0.0266682	0.0166153	ATF3/GAS6/JUN/LDLR/PDK4/SESN1/TGFBR2	7
BP	GO:0050886	endocrine process	3/91	78/18862	0.00636607	0.0274217	0.0170847	GJA1/IL1B/MME	3
BP	GO:0031346	positive regulation of cell projection organization	6/91	344/18862	0.0064099	0.0274217	0.0170847	ANKRD1/CXCL12/ENPP2/NTRK3/PIK3R1/ROR1	6
BP	GO:0003171	atrioventricular valve development	2/91	25/18862	0.00642543	0.0274217	0.0170847	TGFB2/TGFBR2	2
BP	GO:0031579	membrane raft organization	2/91	25/18862	0.00642543	0.0274217	0.0170847	CAV1/MAL	2
BP	GO:0032682	negative regulation of chemokine production	2/91	25/18862	0.00642543	0.0274217	0.0170847	IL6/KLF4	2
BP	GO:0048143	astrocyte activation	2/91	25/18862	0.00642543	0.0274217	0.0170847	IL6/LDLR	2
BP	GO:0050927	positive regulation of positive chemotaxis	2/91	25/18862	0.00642543	0.0274217	0.0170847	CXCL12/NTRK3	2
BP	GO:0062009	secondary palate development	2/91	25/18862	0.00642543	0.0274217	0.0170847	TGFB2/TGFBR2	2
BP	GO:0097205	renal filtration	2/91	25/18862	0.00642543	0.0274217	0.0170847	GAS6/GJA1	2
BP	GO:1990000	amyloid fibril formation	2/91	25/18862	0.00642543	0.0274217	0.0170847	CRYAB/LDLR	2
BP	GO:0052547	regulation of peptidase activity	7/91	455/18862	0.00645054	0.0274217	0.0170847	CAV1/CD44/CRYAB/DAPK1/GAS6/KLF4/TIMP3	7
BP	GO:0061448	connective tissue development	5/91	243/18862	0.00645107	0.0274217	0.0170847	CD44/EGR1/FGF2/MSX1/TGFBR2	5
BP	GO:0090257	regulation of muscle system process	5/91	243/18862	0.00645107	0.0274217	0.0170847	CAV1/KLF4/NOS1/PRKG1/PTAFR	5
BP	GO:0051346	negative regulation of hydrolase activity	7/91	456/18862	0.00652589	0.0276996	0.0172579	CD44/CRYAB/GAS6/KLF4/NOS1/TGFB2/TIMP3	7
BP	GO:0000187	activation of MAPK activity	4/91	154/18862	0.00659191	0.0278701	0.0173641	FGF2/IL1B/NTRK3/TLR4	4
BP	GO:0042310	vasoconstriction	3/91	79/18862	0.00659456	0.0278701	0.0173641	CAV1/GJA1/PTAFR	3
BP	GO:1990830	cellular response to leukemia inhibitory factor	3/91	79/18862	0.00659456	0.0278701	0.0173641	KLF4/SOX17/TFRC	3
BP	GO:0010951	negative regulation of endopeptidase activity	5/91	245/18862	0.00667316	0.0281617	0.0175458	CD44/CRYAB/GAS6/KLF4/TIMP3	5
BP	GO:0019058	viral life cycle	6/91	348/18862	0.00676989	0.0285288	0.0177745	AXL/CAV1/CCL2/GAS6/LDLR/TFRC	6
BP	GO:0030217	T cell differentiation	5/91	246/18862	0.0067862	0.0285566	0.0177918	EGR1/IL1A/IL1B/IL6/TGFBR2	5
BP	GO:1990823	response to leukemia inhibitory factor	3/91	80/18862	0.00682787	0.0286253	0.0178346	KLF4/SOX17/TFRC	3
BP	GO:2000106	regulation of leukocyte apoptotic process	3/91	80/18862	0.00682787	0.0286253	0.0178346	AXL/CXCL12/GAS6	3
BP	GO:0010959	regulation of metal ion transport	5/91	247/18862	0.00690058	0.0286253	0.0178346	CAV1/CCL2/CXCL12/GJA1/NOS1	5
BP	GO:0000188	inactivation of MAPK activity	2/91	26/18862	0.00693917	0.0286253	0.0178346	CAV1/DUSP1	2
BP	GO:0001945	lymph vessel development	2/91	26/18862	0.00693917	0.0286253	0.0178346	FLT4/TIE1	2
BP	GO:0002026	regulation of the force of heart contraction	2/91	26/18862	0.00693917	0.0286253	0.0178346	CAV1/NOS1	2
BP	GO:0002313	mature B cell differentiation involved in immune response	2/91	26/18862	0.00693917	0.0286253	0.0178346	IL6/ITM2A	2
BP	GO:0006700	C21-steroid hormone biosynthetic process	2/91	26/18862	0.00693917	0.0286253	0.0178346	DKK3/EGR1	2
BP	GO:0010464	regulation of mesenchymal cell proliferation	2/91	26/18862	0.00693917	0.0286253	0.0178346	FGFR2/TGFBR2	2
BP	GO:0010561	negative regulation of glycoprotein biosynthetic process	2/91	26/18862	0.00693917	0.0286253	0.0178346	HBEGF/ITM2A	2
BP	GO:0050926	regulation of positive chemotaxis	2/91	26/18862	0.00693917	0.0286253	0.0178346	CXCL12/NTRK3	2
BP	GO:0060352	cell adhesion molecule production	2/91	26/18862	0.00693917	0.0286253	0.0178346	CAV1/IL1B	2
BP	GO:0061082	myeloid leukocyte cytokine production	2/91	26/18862	0.00693917	0.0286253	0.0178346	TGFB2/TLR4	2
BP	GO:0098868	bone growth	2/91	26/18862	0.00693917	0.0286253	0.0178346	FGFR2/TGFBR2	2
BP	GO:0006352	DNA-templated transcription, initiation	5/91	249/18862	0.00713337	0.0293851	0.018308	JUN/KAT2B/MITF/NR4A1/WWTR1	5
BP	GO:0001656	metanephros development	3/91	82/18862	0.00730912	0.0300668	0.0187328	EGR1/SOX17/WWTR1	3
BP	GO:0051100	negative regulation of binding	4/91	159/18862	0.00736507	0.0301968	0.0188138	CAV1/JUN/MSX1/NES	4
BP	GO:2000241	regulation of reproductive process	4/91	159/18862	0.00736507	0.0301968	0.0188138	DUSP1/GJA1/MSX1/PTAFR	4
BP	GO:1901617	organic hydroxy compound biosynthetic process	5/91	251/18862	0.00737161	0.0301968	0.0188138	DKK3/FGF2/PTAFR/TGFB2/ZEB2	5
BP	GO:0002675	positive regulation of acute inflammatory response	2/91	27/18862	0.00747093	0.0302655	0.0188565	IL1B/IL6	2
BP	GO:0031069	hair follicle morphogenesis	2/91	27/18862	0.00747093	0.0302655	0.0188565	FGFR2/TGFB2	2
BP	GO:0032958	inositol phosphate biosynthetic process	2/91	27/18862	0.00747093	0.0302655	0.0188565	FGF2/PTAFR	2
BP	GO:0032967	positive regulation of collagen biosynthetic process	2/91	27/18862	0.00747093	0.0302655	0.0188565	ENG/VIM	2
BP	GO:0045671	negative regulation of osteoclast differentiation	2/91	27/18862	0.00747093	0.0302655	0.0188565	PIK3R1/TLR4	2
BP	GO:0045672	positive regulation of osteoclast differentiation	2/91	27/18862	0.00747093	0.0302655	0.0188565	FOS/PPARGC1B	2
BP	GO:0090025	regulation of monocyte chemotaxis	2/91	27/18862	0.00747093	0.0302655	0.0188565	CXCL12/DUSP1	2
BP	GO:0140467	integrated stress response signaling	2/91	27/18862	0.00747093	0.0302655	0.0188565	ATF3/CCL2	2
BP	GO:0050728	negative regulation of inflammatory response	4/91	160/18862	0.00752657	0.0304069	0.0189447	KLF4/KRT1/LDLR/TNFAIP8L2	4
BP	GO:2001242	regulation of intrinsic apoptotic signaling pathway	4/91	160/18862	0.00752657	0.0304069	0.0189447	CAV1/CD44/CXCL12/MSX1	4
BP	GO:0006937	regulation of muscle contraction	4/91	161/18862	0.00769039	0.0309834	0.0193038	CAV1/NOS1/PRKG1/PTAFR	4
BP	GO:0009408	response to heat	4/91	161/18862	0.00769039	0.0309834	0.0193038	CRYAB/CXCL12/IL1A/NOS1	4
BP	GO:0042180	cellular ketone metabolic process	5/91	254/18862	0.00773933	0.0311378	0.0194	CAV1/DKK3/EGR1/IL1B/PDK4	5
BP	GO:0008625	extrinsic apoptotic signaling pathway via death domain receptors	3/91	84/18862	0.00781	0.0313362	0.0195236	ATF3/PIK3R1/TIMP3	3
BP	GO:0046330	positive regulation of JNK cascade	3/91	84/18862	0.00781	0.0313362	0.0195236	FLT4/IL1B/TLR4	3
BP	GO:0001893	maternal placenta development	2/91	28/18862	0.00802053	0.0319189	0.0198867	GJA1/JUNB	2
BP	GO:0010714	positive regulation of collagen metabolic process	2/91	28/18862	0.00802053	0.0319189	0.0198867	ENG/VIM	2
BP	GO:0060795	cell fate commitment involved in formation of primary germ layer	2/91	28/18862	0.00802053	0.0319189	0.0198867	KLF4/SOX17	2
BP	GO:0071480	cellular response to gamma radiation	2/91	28/18862	0.00802053	0.0319189	0.0198867	CRYAB/EGR1	2
BP	GO:1902253	regulation of intrinsic apoptotic signaling pathway by p53 class mediator	2/91	28/18862	0.00802053	0.0319189	0.0198867	CD44/MSX1	2
BP	GO:1903672	positive regulation of sprouting angiogenesis	2/91	28/18862	0.00802053	0.0319189	0.0198867	FGF2/KLF4	2
BP	GO:0019915	lipid storage	3/91	85/18862	0.00806786	0.0319339	0.019896	CAV1/IL1B/IL6	3
BP	GO:0032370	positive regulation of lipid transport	3/91	85/18862	0.00806786	0.0319339	0.019896	ABCA8/CAV1/IL1B	3
BP	GO:0042509	regulation of tyrosine phosphorylation of STAT protein	3/91	85/18862	0.00806786	0.0319339	0.019896	CAV1/ERBB4/IL6	3
BP	GO:1900182	positive regulation of protein localization to nucleus	3/91	85/18862	0.00806786	0.0319339	0.019896	PIK3R1/TFRC/WWTR1	3
BP	GO:0010466	negative regulation of peptidase activity	5/91	257/18862	0.00811966	0.0320956	0.0199968	CD44/CRYAB/GAS6/KLF4/TIMP3	5
BP	GO:0042692	muscle cell differentiation	6/91	362/18862	0.00814612	0.0321569	0.0200349	ANKRD1/ENG/FGFR2/MSX1/NOS1/TBX2	6
BP	GO:0007259	receptor signaling pathway via JAK-STAT	4/91	166/18862	0.00854476	0.033626	0.0209502	CAV1/CCL2/ERBB4/IL6	4
BP	GO:0003209	cardiac atrium morphogenesis	2/91	29/18862	0.00858779	0.033626	0.0209502	ENG/TGFB2	2
BP	GO:0007435	salivary gland morphogenesis	2/91	29/18862	0.00858779	0.033626	0.0209502	FGFR2/TGFB2	2
BP	GO:0035066	positive regulation of histone acetylation	2/91	29/18862	0.00858779	0.033626	0.0209502	IL1B/NOS1	2
BP	GO:0061311	cell surface receptor signaling pathway involved in heart development	2/91	29/18862	0.00858779	0.033626	0.0209502	MSX1/SOX17	2
BP	GO:1903019	negative regulation of glycoprotein metabolic process	2/91	29/18862	0.00858779	0.033626	0.0209502	HBEGF/ITM2A	2
BP	GO:0150104	transport across blood-brain barrier	3/91	87/18862	0.00859853	0.033626	0.0209502	ABCB1/ABCG2/TFRC	3
BP	GO:0001818	negative regulation of cytokine production	6/91	367/18862	0.00868331	0.0339123	0.0211286	AXL/GAS6/IL6/KLF4/TGFB2/TLR4	6
BP	GO:0001708	cell fate specification	3/91	88/18862	0.00887138	0.0345548	0.0215289	FGF2/SOX17/TBX2	3
BP	GO:0007260	tyrosine phosphorylation of STAT protein	3/91	88/18862	0.00887138	0.0345548	0.0215289	CAV1/ERBB4/IL6	3
BP	GO:0030001	metal ion transport	7/91	486/18862	0.00910731	0.0351674	0.0219106	CAV1/CCL2/CXCL12/FGF2/GAS6/GJA1/NOS1	7
BP	GO:0097581	lamellipodium organization	3/91	89/18862	0.00914927	0.0351674	0.0219106	CD44/ENPP2/PIK3R1	3
BP	GO:0007176	regulation of epidermal growth factor-activated receptor activity	2/91	30/18862	0.00917254	0.0351674	0.0219106	GPRC5A/HBEGF	2
BP	GO:0032743	positive regulation of interleukin-2 production	2/91	30/18862	0.00917254	0.0351674	0.0219106	IL1A/IL1B	2
BP	GO:0050901	leukocyte tethering or rolling	2/91	30/18862	0.00917254	0.0351674	0.0219106	CXCL12/PTAFR	2
BP	GO:0055022	negative regulation of cardiac muscle tissue growth	2/91	30/18862	0.00917254	0.0351674	0.0219106	GJA1/TGFBR2	2
BP	GO:0061099	negative regulation of protein tyrosine kinase activity	2/91	30/18862	0.00917254	0.0351674	0.0219106	CAV1/GPRC5A	2
BP	GO:0061117	negative regulation of heart growth	2/91	30/18862	0.00917254	0.0351674	0.0219106	GJA1/TGFBR2	2
BP	GO:0061384	heart trabecula morphogenesis	2/91	30/18862	0.00917254	0.0351674	0.0219106	ENG/TGFB2	2
BP	GO:0070528	protein kinase C signaling	2/91	30/18862	0.00917254	0.0351674	0.0219106	ANKRD1/FLT4	2
BP	GO:0070633	transepithelial transport	2/91	30/18862	0.00917254	0.0351674	0.0219106	ABCB1/ABCG2	2
BP	GO:1902230	negative regulation of intrinsic apoptotic signaling pathway in response to DNA damage	2/91	30/18862	0.00917254	0.0351674	0.0219106	CD44/CXCL12	2
BP	GO:0003073	regulation of systemic arterial blood pressure	3/91	90/18862	0.00943221	0.0360217	0.0224429	GAS6/GJA1/MME	3
BP	GO:0048704	embryonic skeletal system morphogenesis	3/91	90/18862	0.00943221	0.0360217	0.0224429	FGFR2/HOXA4/TGFBR2	3
BP	GO:0060349	bone morphogenesis	3/91	90/18862	0.00943221	0.0360217	0.0224429	FGFR2/MSX1/TGFBR2	3
BP	GO:0002690	positive regulation of leukocyte chemotaxis	3/91	91/18862	0.00972023	0.0368969	0.0229881	CXCL12/GAS6/IL6	3
BP	GO:0030510	regulation of BMP signaling pathway	3/91	91/18862	0.00972023	0.0368969	0.0229881	ENG/MSX1/SFRP5	3
BP	GO:0002335	mature B cell differentiation	2/91	31/18862	0.00977459	0.0368969	0.0229881	IL6/ITM2A	2
BP	GO:0007431	salivary gland development	2/91	31/18862	0.00977459	0.0368969	0.0229881	FGFR2/TGFB2	2
BP	GO:0010644	cell communication by electrical coupling	2/91	31/18862	0.00977459	0.0368969	0.0229881	CAV1/GJA1	2
BP	GO:0032373	positive regulation of sterol transport	2/91	31/18862	0.00977459	0.0368969	0.0229881	ABCA8/CAV1	2
BP	GO:0032376	positive regulation of cholesterol transport	2/91	31/18862	0.00977459	0.0368969	0.0229881	ABCA8/CAV1	2
BP	GO:0048566	embryonic digestive tract development	2/91	31/18862	0.00977459	0.0368969	0.0229881	FGFR2/TGFB2	2
BP	GO:0070306	lens fiber cell differentiation	2/91	31/18862	0.00977459	0.0368969	0.0229881	FGF2/VIM	2
BP	GO:0001824	blastocyst development	3/91	92/18862	0.0100133	0.0377495	0.0235193	JUNB/KLF4/SOX17	3
BP	GO:0015850	organic hydroxy compound transport	5/91	271/18862	0.0100674	0.0379047	0.023616	ABCA8/CAV1/CXCL12/LDLR/NOS1	5
BP	GO:0097696	receptor signaling pathway via STAT	4/91	175/18862	0.0102349	0.0384857	0.023978	CAV1/CCL2/ERBB4/IL6	4
BP	GO:0014013	regulation of gliogenesis	3/91	93/18862	0.0103116	0.0385397	0.0240117	IL1B/IL6/LDLR	3
BP	GO:0007616	long-term memory	2/91	32/18862	0.0103938	0.0385397	0.0240117	LDLR/SGK1	2
BP	GO:0010453	regulation of cell fate commitment	2/91	32/18862	0.0103938	0.0385397	0.0240117	FGF2/SOX17	2
BP	GO:0033687	osteoblast proliferation	2/91	32/18862	0.0103938	0.0385397	0.0240117	FGFR2/JUNB	2
BP	GO:0035767	endothelial cell chemotaxis	2/91	32/18862	0.0103938	0.0385397	0.0240117	FGF2/NR4A1	2
BP	GO:0045736	negative regulation of cyclin-dependent protein serine/threonine kinase activity	2/91	32/18862	0.0103938	0.0385397	0.0240117	CDKN1C/KAT2B	2
BP	GO:0046475	glycerophospholipid catabolic process	2/91	32/18862	0.0103938	0.0385397	0.0240117	ENPP2/LDLR	2
BP	GO:0046825	regulation of protein export from nucleus	2/91	32/18862	0.0103938	0.0385397	0.0240117	GAS6/IL1B	2
BP	GO:0098801	regulation of renal system process	2/91	32/18862	0.0103938	0.0385397	0.0240117	GAS6/GJA1	2
BP	GO:1901099	negative regulation of signal transduction in absence of ligand	2/91	32/18862	0.0103938	0.0385397	0.0240117	IL1A/IL1B	2
BP	GO:2001240	negative regulation of extrinsic apoptotic signaling pathway in absence of ligand	2/91	32/18862	0.0103938	0.0385397	0.0240117	IL1A/IL1B	2
BP	GO:0042176	regulation of protein catabolic process	6/91	383/18862	0.0105736	0.0391475	0.0243903	CAV1/GJA1/IL1B/LDLR/SOX17/TIMP3	6
BP	GO:0045666	positive regulation of neuron differentiation	3/91	94/18862	0.0106149	0.0391475	0.0243903	CXCL12/DUOXA1/ZEB1	3
BP	GO:0050764	regulation of phagocytosis	3/91	94/18862	0.0106149	0.0391475	0.0243903	CCL2/GAS6/IL1B	3
BP	GO:1904035	regulation of epithelial cell apoptotic process	3/91	94/18862	0.0106149	0.0391475	0.0243903	CCL2/GAS6/IL6	3
BP	GO:0001959	regulation of cytokine-mediated signaling pathway	4/91	177/18862	0.0106378	0.0391475	0.0243903	AXL/CAV1/GAS6/IL6	4
BP	GO:2001257	regulation of cation channel activity	4/91	177/18862	0.0106378	0.0391475	0.0243903	CAV1/CCL2/DAPK1/NOS1	4
BP	GO:0031331	positive regulation of cellular catabolic process	6/91	384/18862	0.0107007	0.0393298	0.0245039	CAV1/DAPK1/IL1B/IL6/LDLR/SESN1	6
BP	GO:0050890	cognition	5/91	276/18862	0.0108347	0.0397725	0.0247797	FOS/JUN/LDLR/MME/SGK1	5
BP	GO:0060840	artery development	3/91	95/18862	0.0109234	0.040038	0.0249452	ENG/TBX2/TGFB2	3
BP	GO:0002724	regulation of T cell cytokine production	2/91	33/18862	0.0110299	0.040038	0.0249452	IL1B/IL6	2
BP	GO:0031076	embryonic camera-type eye development	2/91	33/18862	0.0110299	0.040038	0.0249452	NES/TBX2	2
BP	GO:0032814	regulation of natural killer cell activation	2/91	33/18862	0.0110299	0.040038	0.0249452	AXL/GAS6	2
BP	GO:0035633	maintenance of blood-brain barrier	2/91	33/18862	0.0110299	0.040038	0.0249452	GJA1/IL6	2
BP	GO:0055094	response to lipoprotein particle	2/91	33/18862	0.0110299	0.040038	0.0249452	LDLR/TLR4	2
BP	GO:0060251	regulation of glial cell proliferation	2/91	33/18862	0.0110299	0.040038	0.0249452	IL1B/IL6	2
BP	GO:1904030	negative regulation of cyclin-dependent protein kinase activity	2/91	33/18862	0.0110299	0.040038	0.0249452	CDKN1C/KAT2B	2
BP	GO:1905332	positive regulation of morphogenesis of an epithelium	2/91	33/18862	0.0110299	0.040038	0.0249452	FGF2/GJA1	2
BP	GO:0032868	response to insulin	5/91	278/18862	0.0111525	0.0404331	0.0251913	EGR1/IL1B/KAT2B/PDK4/PIK3R1	5
BP	GO:0120162	positive regulation of cold-induced thermogenesis	3/91	97/18862	0.0115558	0.0416351	0.0259402	CAV1/GJA1/PPARGC1B	3
BP	GO:1990868	response to chemokine	3/91	97/18862	0.0115558	0.0416351	0.0259402	CCL2/CXCL12/DUSP1	3
BP	GO:1990869	cellular response to chemokine	3/91	97/18862	0.0115558	0.0416351	0.0259402	CCL2/CXCL12/DUSP1	3
BP	GO:0001569	branching involved in blood vessel morphogenesis	2/91	34/18862	0.0116828	0.0416351	0.0259402	ENG/TGFBR2	2
BP	GO:0002691	regulation of cellular extravasation	2/91	34/18862	0.0116828	0.0416351	0.0259402	CXCL12/PTAFR	2
BP	GO:0010543	regulation of platelet activation	2/91	34/18862	0.0116828	0.0416351	0.0259402	PRKG1/TLR4	2
BP	GO:0030513	positive regulation of BMP signaling pathway	2/91	34/18862	0.0116828	0.0416351	0.0259402	ENG/MSX1	2
BP	GO:0043276	anoikis	2/91	34/18862	0.0116828	0.0416351	0.0259402	CAV1/PDK4	2
BP	GO:0044319	wound healing, spreading of cells	2/91	34/18862	0.0116828	0.0416351	0.0259402	CD44/HBEGF	2
BP	GO:0050931	pigment cell differentiation	2/91	34/18862	0.0116828	0.0416351	0.0259402	MITF/ZEB2	2
BP	GO:0071402	cellular response to lipoprotein particle stimulus	2/91	34/18862	0.0116828	0.0416351	0.0259402	LDLR/TLR4	2
BP	GO:0090050	positive regulation of cell migration involved in sprouting angiogenesis	2/91	34/18862	0.0116828	0.0416351	0.0259402	FGF2/RHOJ	2
BP	GO:0090505	epiboly involved in wound healing	2/91	34/18862	0.0116828	0.0416351	0.0259402	CD44/HBEGF	2
BP	GO:2000758	positive regulation of peptidyl-lysine acetylation	2/91	34/18862	0.0116828	0.0416351	0.0259402	IL1B/NOS1	2
BP	GO:0019217	regulation of fatty acid metabolic process	3/91	98/18862	0.0118798	0.0422346	0.0263137	CAV1/IL1B/PDK4	3
BP	GO:0021761	limbic system development	3/91	98/18862	0.0118798	0.0422346	0.0263137	ANXA3/ETS1/FGFR2	3
BP	GO:0002824	positive regulation of adaptive immune response based on somatic recombination of immune receptors built from immunoglobulin superfamily domains	3/91	99/18862	0.012209	0.0432999	0.0269775	IL1B/IL6/TFRC	3
BP	GO:0022600	digestive system process	3/91	99/18862	0.012209	0.0432999	0.0269775	LDLR/SGK1/TLR4	3
BP	GO:0009749	response to glucose	4/91	185/18862	0.0123516	0.0433885	0.0270327	EGR1/GAS6/GJA1/TGFBR2	4
BP	GO:0051216	cartilage development	4/91	185/18862	0.0123516	0.0433885	0.0270327	CD44/FGF2/MSX1/TGFBR2	4
BP	GO:0001825	blastocyst formation	2/91	35/18862	0.0123523	0.0433885	0.0270327	JUNB/SOX17	2
BP	GO:0003230	cardiac atrium development	2/91	35/18862	0.0123523	0.0433885	0.0270327	ENG/TGFB2	2
BP	GO:0032148	activation of protein kinase B activity	2/91	35/18862	0.0123523	0.0433885	0.0270327	GAS6/NTRK3	2
BP	GO:0090504	epiboly	2/91	35/18862	0.0123523	0.0433885	0.0270327	CD44/HBEGF	2
BP	GO:1905207	regulation of cardiocyte differentiation	2/91	35/18862	0.0123523	0.0433885	0.0270327	SOX17/TGFB2	2
BP	GO:1905898	positive regulation of response to endoplasmic reticulum stress	2/91	35/18862	0.0123523	0.0433885	0.0270327	CAV1/PIK3R1	2
BP	GO:0002440	production of molecular mediator of immune response	5/91	286/18862	0.0124877	0.0438115	0.0272962	IL1B/IL6/TFRC/TGFB2/TLR4	5
BP	GO:0007219	Notch signaling pathway	4/91	186/18862	0.0125776	0.044074	0.0274598	KAT2B/TBX2/TGFB2/TGFBR2	4
BP	GO:0045621	positive regulation of lymphocyte differentiation	3/91	101/18862	0.0128831	0.045037	0.0280597	AXL/GAS6/TGFBR2	3
BP	GO:0046425	regulation of receptor signaling pathway via JAK-STAT	3/91	101/18862	0.0128831	0.045037	0.0280597	CAV1/ERBB4/IL6	3
BP	GO:0002369	T cell cytokine production	2/91	36/18862	0.0130383	0.045256	0.0281962	IL1B/IL6	2
BP	GO:0042311	vasodilation	2/91	36/18862	0.0130383	0.045256	0.0281962	NOS1/PRKG1	2
BP	GO:0043267	negative regulation of potassium ion transport	2/91	36/18862	0.0130383	0.045256	0.0281962	CAV1/NOS1	2
BP	GO:1902742	apoptotic process involved in development	2/91	36/18862	0.0130383	0.045256	0.0281962	CRYAB/TGFB2	2
BP	GO:2000144	positive regulation of DNA-templated transcription, initiation	2/91	36/18862	0.0130383	0.045256	0.0281962	JUN/MITF	2
BP	GO:2000310	regulation of NMDA receptor activity	2/91	36/18862	0.0130383	0.045256	0.0281962	CCL2/DAPK1	2
BP	GO:0042116	macrophage activation	3/91	102/18862	0.0132279	0.0458599	0.0285725	IL6/LDLR/TLR4	3
BP	GO:0002285	lymphocyte activation involved in immune response	4/91	189/18862	0.0132712	0.0459014	0.0285983	IL6/ITM2A/TFRC/TLR4	4
BP	GO:1905952	regulation of lipid localization	4/91	189/18862	0.0132712	0.0459014	0.0285983	ABCA8/CAV1/IL1B/IL6	4
BP	GO:0009746	response to hexose	4/91	190/18862	0.0135077	0.0466644	0.0290737	EGR1/GAS6/GJA1/TGFBR2	4
BP	GO:0032414	positive regulation of ion transmembrane transporter activity	3/91	103/18862	0.013578	0.0467422	0.0291222	ABCB1/CCL2/PTAFR	3
BP	GO:0032651	regulation of interleukin-1 beta production	3/91	103/18862	0.013578	0.0467422	0.0291222	EGR1/IL6/TLR4	3
BP	GO:0046822	regulation of nucleocytoplasmic transport	3/91	103/18862	0.013578	0.0467422	0.0291222	GAS6/IL1B/PIK3R1	3
BP	GO:0010837	regulation of keratinocyte proliferation	2/91	37/18862	0.0137405	0.0470475	0.0293123	FGFR2/TLR4	2
BP	GO:0046621	negative regulation of organ growth	2/91	37/18862	0.0137405	0.0470475	0.0293123	GJA1/TGFBR2	2
BP	GO:1902229	regulation of intrinsic apoptotic signaling pathway in response to DNA damage	2/91	37/18862	0.0137405	0.0470475	0.0293123	CD44/CXCL12	2
BP	GO:1902745	positive regulation of lamellipodium organization	2/91	37/18862	0.0137405	0.0470475	0.0293123	ENPP2/PIK3R1	2
BP	GO:0071478	cellular response to radiation	4/91	191/18862	0.0137469	0.0470475	0.0293123	CRYAB/EGR1/MME/PIK3R1	4
BP	GO:0002821	positive regulation of adaptive immune response	3/91	104/18862	0.0139334	0.0476302	0.0296754	IL1B/IL6/TFRC	3
BP	GO:0031647	regulation of protein stability	5/91	295/18862	0.0141152	0.0481953	0.0300275	CRYAB/MSX1/PIK3R1/SOX17/TMEM88	5
BP	GO:0034976	response to endoplasmic reticulum stress	5/91	296/18862	0.0143044	0.0487846	0.0303947	ATF3/CAV1/CCL2/JUN/PIK3R1	5
BP	GO:0032733	positive regulation of interleukin-10 production	2/91	38/18862	0.0144588	0.049083	0.0305805	IL6/TLR4	2
BP	GO:0048286	lung alveolus development	2/91	38/18862	0.0144588	0.049083	0.0305805	FGFR2/FLT4	2
BP	GO:0071398	cellular response to fatty acid	2/91	38/18862	0.0144588	0.049083	0.0305805	PDK4/PTAFR	2
BP	GO:0097242	amyloid-beta clearance	2/91	38/18862	0.0144588	0.049083	0.0305805	LDLR/MME	2
BP	GO:0018958	phenol-containing compound metabolic process	3/91	106/18862	0.01466	0.0495937	0.0308987	DUOXA1/TGFB2/ZEB2	3
BP	GO:0030330	DNA damage response, signal transduction by p53 class mediator	3/91	106/18862	0.01466	0.0495937	0.0308987	ANKRD1/CD44/MSX1	3
BP	GO:0072009	nephron epithelium development	3/91	106/18862	0.01466	0.0495937	0.0308987	FGF2/PODXL/WWTR1	3
CC	GO:0005667	transcription regulator complex	10/91	409/19520	2.07204e-05	0.00391615	0.00348975	ANKRD1/FOS/JUN/JUNB/JUND/KLF4/NR4A1/SOX17/TBX2/WWTR1	10
CC	GO:0009897	external side of plasma membrane	9/91	402/19520	0.00010769	0.00628646	0.00560197	ABCB1/ABCG2/CXCL12/ENG/GFRA1/LDLR/TFRC/TGFBR2/TLR4	9
CC	GO:0045121	membrane raft	8/91	323/19520	0.000133047	0.00628646	0.00560197	ABCG2/CAV1/GJA1/MAL/MME/NOS1/PODXL/TGFBR2	8
CC	GO:0098857	membrane microdomain	8/91	323/19520	0.000133047	0.00628646	0.00560197	ABCG2/CAV1/GJA1/MAL/MME/NOS1/PODXL/TGFBR2	8
MF	GO:0019199	transmembrane receptor protein kinase activity	8/90	80/18337	5.32806e-09	1.68367e-06	1.189e-06	AXL/ENG/ERBB4/FGFR2/FLT4/NTRK3/TGFBR2/TIE1	8
MF	GO:0001228	DNA-binding transcription activator activity, RNA polymerase II-specific	13/90	443/18337	2.43035e-07	2.83665e-05	2.00323e-05	ATF3/EGR1/ETS1/FOS/FOSB/JUN/JUNB/JUND/KLF4/MITF/MSX1/NR4A1/SOX17	13
MF	GO:0001216	DNA-binding transcription activator activity	13/90	447/18337	2.69303e-07	2.83665e-05	2.00323e-05	ATF3/EGR1/ETS1/FOS/FOSB/JUN/JUNB/JUND/KLF4/MITF/MSX1/NR4A1/SOX17	13
MF	GO:0004714	transmembrane receptor protein tyrosine kinase activity	6/90	61/18337	5.27856e-07	4.17006e-05	2.94488e-05	AXL/ERBB4/FGFR2/FLT4/NTRK3/TIE1	6
MF	GO:0005126	cytokine receptor binding	10/90	270/18337	8.23723e-07	5.20593e-05	3.67641e-05	CCL2/CXCL12/ENG/IL1A/IL1B/IL6/NES/PIK3R1/TGFB2/TGFBR2	10
MF	GO:0008559	ABC-type xenobiotic transporter activity	3/90	11/18337	1.83361e-05	0.000965701	0.000681974	ABCA8/ABCB1/ABCG2	3
MF	GO:0015562	efflux transmembrane transporter activity	3/90	14/18337	4.00209e-05	0.00180666	0.00127585	ABCB1/ABCG2/GJA1	3
MF	GO:0004713	protein tyrosine kinase activity	6/90	135/18337	5.34238e-05	0.00183259	0.00129417	AXL/ERBB4/FGFR2/FLT4/NTRK3/TIE1	6
MF	GO:0001540	amyloid-beta binding	5/90	84/18337	5.79183e-05	0.00183259	0.00129417	CRYAB/ITM2A/LDLR/TGFB2/TLR4	5
MF	GO:0019838	growth factor binding	6/90	137/18337	5.79935e-05	0.00183259	0.00129417	DUSP1/ENG/FGFR2/FLT4/NTRK3/TGFBR2	6
MF	GO:0070851	growth factor receptor binding	6/90	141/18337	6.80699e-05	0.00195546	0.00138094	ERBB4/FGF2/HBEGF/IL1A/IL1B/IL6	6
MF	GO:0005125	cytokine activity	7/90	235/18337	0.000157273	0.00371461	0.00262324	CCL2/CXCL12/FGF2/IL1A/IL1B/IL6/TGFB2	7
MF	GO:0070412	R-SMAD binding	3/90	22/18337	0.000164571	0.00371461	0.00262324	ANKRD1/FOS/JUN	3
MF	GO:0140359	ABC-type transporter activity	3/90	22/18337	0.000164571	0.00371461	0.00262324	ABCA8/ABCB1/ABCG2	3
MF	GO:0005160	transforming growth factor beta receptor binding	3/90	24/18337	0.000214763	0.00452434	0.00319507	ENG/TGFB2/TGFBR2	3
MF	GO:0061629	RNA polymerase II-specific DNA-binding transcription factor binding	7/90	271/18337	0.000374521	0.00739678	0.00522358	ANKRD1/FOS/JUN/JUND/KLF4/NR4A1/PPARGC1B	7
MF	GO:0042910	xenobiotic transmembrane transporter activity	3/90	30/18337	0.000421723	0.00783909	0.00553594	ABCA8/ABCB1/ABCG2	3
MF	GO:0046332	SMAD binding	4/90	77/18337	0.000558657	0.00980753	0.00692603	ANKRD1/FOS/JUN/TGFBR2	4
MF	GO:0048018	receptor ligand activity	9/90	486/18337	0.000632182	0.0105142	0.00742507	CCL2/CXCL12/FGF2/GAS6/HBEGF/IL1A/IL1B/IL6/TGFB2	9
MF	GO:0030546	signaling receptor activator activity	9/90	492/18337	0.000689937	0.010901	0.00769824	CCL2/CXCL12/FGF2/GAS6/HBEGF/IL1A/IL1B/IL6/TGFB2	9
MF	GO:0019207	kinase regulator activity	6/90	220/18337	0.000750039	0.0112066	0.00791405	CDKN1C/GAS6/GPRC5A/KAT2B/KLF4/PIK3R1	6
MF	GO:0001227	DNA-binding transcription repressor activity, RNA polymerase II-specific	7/90	307/18337	0.00078524	0.0112066	0.00791405	ATF3/JUN/MITF/MSX1/TBX2/ZEB1/ZEB2	7
MF	GO:0001217	DNA-binding transcription repressor activity	7/90	309/18337	0.00081567	0.0112066	0.00791405	ATF3/JUN/MITF/MSX1/TBX2/ZEB1/ZEB2	7
MF	GO:0005539	glycosaminoglycan binding	6/90	228/18337	0.000902961	0.0115352	0.00814614	CD44/ENG/FGF2/FGFR2/HBEGF/TGFBR2	6
MF	GO:0042277	peptide binding	7/90	315/18337	0.000912599	0.0115352	0.00814614	CRYAB/ITM2A/LDLR/MME/PIK3R1/TGFB2/TLR4	7
MF	GO:0046982	protein heterodimerization activity	7/90	324/18337	0.00107482	0.0130632	0.00922519	ATF3/BCL2A1/CAV1/KRT1/NR4A1/PIK3R1/TLR4	7
MF	GO:0008083	growth factor activity	5/90	162/18337	0.00121489	0.0142187	0.0100412	CXCL12/FGF2/HBEGF/IL6/TGFB2	5
MF	GO:0004861	cyclin-dependent protein serine/threonine kinase inhibitor activity	2/90	12/18337	0.00152282	0.0171861	0.0121367	CDKN1C/KAT2B	2
MF	GO:0005024	transforming growth factor beta-activated receptor activity	2/90	13/18337	0.00179396	0.0188963	0.0133445	ENG/TGFBR2	2
MF	GO:0005068	transmembrane receptor protein tyrosine kinase adaptor activity	2/90	13/18337	0.00179396	0.0188963	0.0133445	DOK2/PIK3R1	2
MF	GO:0019215	intermediate filament binding	2/90	15/18337	0.00239957	0.0236958	0.0167339	NES/VIM	2
MF	GO:0048185	activin binding	2/90	15/18337	0.00239957	0.0236958	0.0167339	ENG/TGFBR2	2
MF	GO:0140297	DNA-binding transcription factor binding	7/90	376/18337	0.00250553	0.0239923	0.0169433	ANKRD1/FOS/JUN/JUND/KLF4/NR4A1/PPARGC1B	7
MF	GO:0042626	ATPase-coupled transmembrane transporter activity	3/90	58/18337	0.00290293	0.0269802	0.0190533	ABCA8/ABCB1/ABCG2	3
MF	GO:0005149	interleukin-1 receptor binding	2/90	17/18337	0.00308826	0.0273024	0.0192808	IL1A/IL1B	2
MF	GO:0033218	amide binding	7/90	391/18337	0.00311284	0.0273024	0.0192808	CRYAB/ITM2A/LDLR/MME/PIK3R1/TGFB2/TLR4	7
MF	GO:0001786	phosphatidylserine binding	3/90	60/18337	0.0031968	0.0273024	0.0192808	AXL/GAS6/MME	3
MF	GO:0015399	primary active transmembrane transporter activity	3/90	61/18337	0.00335032	0.0278606	0.019675	ABCA8/ABCB1/ABCG2	3
MF	GO:0004675	transmembrane receptor protein serine/threonine kinase activity	2/90	19/18337	0.00385836	0.0312626	0.0220775	ENG/TGFBR2	2
MF	GO:0002039	p53 binding	3/90	66/18337	0.00418545	0.0329367	0.0232598	ANKRD1/MSX1/NTRK3	3
MF	GO:0035014	phosphatidylinositol 3-kinase regulator activity	2/90	20/18337	0.00427344	0.0329367	0.0232598	KLF4/PIK3R1	2
MF	GO:0042379	chemokine receptor binding	3/90	69/18337	0.00474191	0.0356772	0.0251951	CCL2/CXCL12/NES	3
MF	GO:0030971	receptor tyrosine kinase binding	3/90	72/18337	0.00534105	0.0389245	0.0274883	DOK2/GAS6/PIK3R1	3
MF	GO:0005212	structural constituent of eye lens	2/90	23/18337	0.00563634	0.0389245	0.0274883	CRYAB/VIM	2
MF	GO:0038187	pattern recognition receptor activity	2/90	23/18337	0.00563634	0.0389245	0.0274883	PTAFR/TLR4	2
MF	GO:0016247	channel regulator activity	4/90	145/18337	0.00566622	0.0389245	0.0274883	CAV1/NOS1/PRKG1/SGK1	4
MF	GO:0038024	cargo receptor activity	3/90	75/18337	0.00598377	0.0400342	0.028272	ENPP2/LDLR/TFRC	3
MF	GO:0050431	transforming growth factor beta binding	2/90	24/18337	0.00612922	0.0400342	0.028272	ENG/TGFBR2	2
MF	GO:0001618	virus receptor activity	3/90	76/18337	0.00620783	0.0400342	0.028272	AXL/LDLR/TFRC	3
MF	GO:0140272	exogenous protein binding	3/90	77/18337	0.00643685	0.0406809	0.0287287	AXL/LDLR/TFRC	3
MF	GO:0035035	histone acetyltransferase binding	2/90	27/18337	0.0077208	0.0478387	0.0337835	EGR1/ETS1	2
MF	GO:0048306	calcium-dependent protein binding	3/90	84/18337	0.00818108	0.0497158	0.0351091	ANXA3/NOS1/S100A4	3

## Sheet: enrichKEGG of down-regu genes
# Table 2 Enrichment results of KEGG pathways based on down-regulated genes
ID	Description	GeneRatio	BgRatio	pvalue	p.adjust	qvalue	geneID	Count
hsa04380	Osteoclast differentiation	11/65	128/8170	3.95604e-09	7.63516e-07	4.58068e-07	FOS/FOSB/IL1A/IL1B/JUN/JUNB/JUND/MITF/PIK3R1/TGFB2/TGFBR2	11
hsa05323	Rheumatoid arthritis	9/65	93/8170	4.10249e-08	3.9589e-06	2.37512e-06	CCL2/CXCL12/FOS/IL1A/IL1B/IL6/JUN/TGFB2/TLR4	9
hsa04933	AGE-RAGE signaling pathway in diabetic complications	9/65	100/8170	7.76788e-08	4.45705e-06	2.67399e-06	CCL2/EGR1/IL1A/IL1B/IL6/JUN/PIK3R1/TGFB2/TGFBR2	9
hsa05142	Chagas disease	9/65	102/8170	9.23741e-08	4.45705e-06	2.67399e-06	CCL2/FOS/IL1B/IL6/JUN/PIK3R1/TGFB2/TGFBR2/TLR4	9
hsa04010	MAPK signaling pathway	13/65	294/8170	3.9754e-07	1.5345e-05	9.20619e-06	DUSP1/ERBB4/FGF2/FGFR2/FLT4/FOS/IL1A/IL1B/JUN/JUND/NR4A1/TGFB2/TGFBR2	13
hsa04657	IL-17 signaling pathway	7/65	94/8170	8.613e-06	0.000239017	0.000143397	CCL2/FOS/FOSB/IL1B/IL6/JUN/JUND	7
hsa05166	Human T-cell leukemia virus 1 infection	10/65	222/8170	8.66902e-06	0.000239017	0.000143397	EGR1/ETS1/FOS/IL6/JUN/KAT2B/MSX1/PIK3R1/TGFB2/TGFBR2	10
hsa05321	Inflammatory bowel disease	6/65	65/8170	1.14724e-05	0.000274288	0.000164558	IL1A/IL1B/IL6/JUN/TGFB2/TLR4	6
hsa05418	Fluid shear stress and atherosclerosis	8/65	139/8170	1.27906e-05	0.000274288	0.000164558	CAV1/CCL2/DUSP1/FOS/IL1A/IL1B/JUN/PIK3R1	8
hsa04668	TNF signaling pathway	7/65	112/8170	2.72464e-05	0.000464634	0.000278755	CCL2/FOS/IL1B/IL6/JUN/JUNB/PIK3R1	7
hsa05133	Pertussis	6/65	76/8170	2.83621e-05	0.000464634	0.000278755	FOS/IL1A/IL1B/IL6/JUN/TLR4	6
hsa05140	Leishmaniasis	6/65	77/8170	3.05688e-05	0.000464634	0.000278755	FOS/IL1A/IL1B/JUN/TGFB2/TLR4	6
hsa05205	Proteoglycans in cancer	9/65	205/8170	3.12966e-05	0.000464634	0.000278755	CAV1/CD44/ERBB4/FGF2/HBEGF/PIK3R1/TGFB2/TIMP3/TLR4	9
hsa01521	EGFR tyrosine kinase inhibitor resistance	6/65	79/8170	3.53964e-05	0.000487965	0.000292752	AXL/FGF2/FGFR2/GAS6/IL6/PIK3R1	6
hsa05161	Hepatitis B	8/65	162/8170	3.88445e-05	0.000499799	0.000299852	CASP12/FOS/IL6/JUN/PIK3R1/TGFB2/TGFBR2/TLR4	8
hsa05144	Malaria	5/65	50/8170	4.38342e-05	0.00052875	0.000317221	CCL2/IL1B/IL6/TGFB2/TLR4	5
hsa05135	Yersinia infection	7/65	137/8170	9.89721e-05	0.00112362	0.000674114	CCL2/FOS/IL1B/IL6/JUN/PIK3R1/TLR4	7
hsa05162	Measles	7/65	139/8170	0.000108429	0.0011626	0.000697496	FOS/IL1A/IL1B/IL6/JUN/PIK3R1/TLR4	7
hsa04640	Hematopoietic cell lineage	6/65	99/8170	0.000126056	0.00128047	0.00076821	CD44/IL1A/IL1B/IL6/MME/TFRC	6
hsa04620	Toll-like receptor signaling pathway	6/65	104/8170	0.000165495	0.00159703	0.00095813	FOS/IL1B/IL6/JUN/PIK3R1/TLR4	6
hsa05417	Lipid and atherosclerosis	8/65	215/8170	0.000280439	0.00257737	0.00154628	CCL2/FOS/IL1B/IL6/JUN/LDLR/PIK3R1/TLR4	8
hsa05171	Coronavirus disease - COVID-19	8/65	232/8170	0.000468063	0.00410619	0.00246349	CCL2/FOS/HBEGF/IL1B/IL6/JUN/PIK3R1/TLR4	8
hsa05210	Colorectal cancer	5/65	86/8170	0.000578215	0.00485198	0.00291092	FOS/JUN/PIK3R1/TGFB2/TGFBR2	5
hsa05226	Gastric cancer	6/65	149/8170	0.00113317	0.00911254	0.00546703	ABCB1/FGF2/FGFR2/PIK3R1/TGFB2/TGFBR2	6
hsa05146	Amoebiasis	5/65	102/8170	0.00125436	0.00968364	0.00580965	IL1B/IL6/PIK3R1/TGFB2/TLR4	5
hsa04932	Non-alcoholic fatty liver disease	6/65	155/8170	0.00138931	0.0102646	0.00615823	FOS/IL1A/IL1B/IL6/JUN/PIK3R1	6
hsa04218	Cellular senescence	6/65	156/8170	0.00143599	0.0102646	0.00615823	ETS1/IL1A/IL6/PIK3R1/TGFB2/TGFBR2	6
hsa04659	Th17 cell differentiation	5/65	108/8170	0.00161848	0.0111407	0.00668379	FOS/IL1B/IL6/JUN/TGFBR2	5
hsa01523	Antifolate resistance	3/65	30/8170	0.00167399	0.0111407	0.00668379	ABCG2/IL1B/IL6	3
hsa04151	PI3K-Akt signaling pathway	9/65	354/8170	0.00181432	0.0116721	0.00700264	ERBB4/FGF2/FGFR2/FLT4/IL6/NR4A1/PIK3R1/SGK1/TLR4	9
hsa05211	Renal cell carcinoma	4/65	69/8170	0.00214129	0.0133313	0.00799803	ETS1/JUN/PIK3R1/TGFB2	4
hsa05164	Influenza A	6/65	171/8170	0.00229036	0.0138137	0.00828748	CCL2/IL1A/IL1B/IL6/PIK3R1/TLR4	6
hsa04020	Calcium signaling pathway	7/65	240/8170	0.00282187	0.0165037	0.00990129	ERBB4/FGF2/FGFR2/FLT4/NOS1/NTRK3/PTAFR	7
hsa05206	MicroRNAs in cancer	8/65	310/8170	0.0030122	0.0170987	0.0102583	ABCB1/CD44/PIK3R1/TGFB2/TIMP3/VIM/ZEB1/ZEB2	8
hsa04621	NOD-like receptor signaling pathway	6/65	184/8170	0.0033018	0.0182071	0.0109233	CASP12/CCL2/IL1B/IL6/JUN/TLR4	6
hsa05132	Salmonella infection	7/65	249/8170	0.00346363	0.0183464	0.0110068	FOS/IL1B/IL6/JUN/PODXL/RHOJ/TLR4	7
hsa04926	Relaxin signaling pathway	5/65	129/8170	0.00351719	0.0183464	0.0110068	FOS/JUN/NOS1/PIK3R1/TGFBR2	5
hsa04068	FoxO signaling pathway	5/65	131/8170	0.00375712	0.0190822	0.0114483	IL6/PIK3R1/SGK1/TGFB2/TGFBR2	5
hsa04210	Apoptosis	5/65	136/8170	0.00440816	0.0213399	0.0128028	BCL2A1/CASP12/FOS/JUN/PIK3R1	5
hsa05332	Graft-versus-host disease	3/65	42/8170	0.00442278	0.0213399	0.0128028	IL1A/IL1B/IL6	3
hsa04012	ErbB signaling pathway	4/65	85/8170	0.00456182	0.0214739	0.0128832	ERBB4/HBEGF/JUN/PIK3R1	4
hsa05235	PD-L1 expression and PD-1 checkpoint pathway in cancer	4/65	89/8170	0.00537241	0.0241254	0.0144739	FOS/JUN/PIK3R1/TLR4	4
hsa02010	ABC transporters	3/65	45/8170	0.00537509	0.0241254	0.0144739	ABCA8/ABCB1/ABCG2	3
hsa05020	Prion disease	7/65	273/8170	0.00572445	0.0251095	0.0150643	CASP12/CAV1/EGR1/IL1A/IL1B/IL6/PIK3R1	7
hsa05224	Breast cancer	5/65	147/8170	0.00611809	0.0262398	0.0157425	FGF2/FLT4/FOS/JUN/PIK3R1	5
hsa01522	Endocrine resistance	4/65	98/8170	0.00753695	0.0316224	0.0189717	FOS/HBEGF/JUN/PIK3R1	4
hsa04060	Cytokine-cytokine receptor interaction	7/65	295/8170	0.00864007	0.0354794	0.0212857	CCL2/CXCL12/IL1A/IL1B/IL6/TGFB2/TGFBR2	7
hsa04064	NF-kappa B signaling pathway	4/65	104/8170	0.00926048	0.0364749	0.021883	BCL2A1/CXCL12/IL1B/TLR4	4
hsa04625	C-type lectin receptor signaling pathway	4/65	104/8170	0.00926048	0.0364749	0.021883	IL1B/IL6/JUN/PIK3R1	4
hsa04928	Parathyroid hormone synthesis, secretion and action	4/65	106/8170	0.00988759	0.0381661	0.0228976	EGR1/FOS/HBEGF/JUND	4
hsa05134	Legionellosis	3/65	57/8170	0.0103596	0.0392041	0.0235203	IL1B/IL6/TLR4	3
hsa04066	HIF-1 signaling pathway	4/65	109/8170	0.0108791	0.0403783	0.0242248	IL6/PIK3R1/TFRC/TLR4	4

## Sheet: GSEA
# Table 2 Enrichment results of HALLMARK
ID	Description	setSize	enrichmentScore	NES	pvalue	p.adjust	qvalues	rank	leading_edge	core_enrichment
HALLMARK_E2F_TARGETS	HALLMARK_E2F_TARGETS	195	0.618489	1.82837	1e-10	1.8e-09	1.15789e-09	16590	tags=64%, list=30%, signal=45%	TOP2A/DEPDC1/KIF4A/MYBL2/CDC20/KIF18B/DLGAP5/BIRC5/MELK/KIF2C/CDKN2A/HMGB3/AURKB/BUB1B/UBE2T/CCNE1/RRM2/PLK1/E2F8/CDCA3/ESPL1/MKI67/SPAG5/ORC6/CCNB2/CDCA8/GINS1/HMMR/CDKN3/SPC24/CENPE/TK1/AURKA/MAD2L1/EZH2/TRIP13/CDK1/GINS4/HELLS/SPC25/ASF1B/CDC25A/PTTG1/HMGA1/CHEK1/MCM4/NME1/RAD51AP1/PLK4/CIT/MCM2/KPNA2/LMNB1/PAICS/ATAD2/DSCC1/CENPM/CKS1B/UBE2S/TIMELESS/TACC3/MTHFD2/DONSON/RACGAP1/CHEK2/BRCA1/MC…
HALLMARK_G2M_CHECKPOINT	HALLMARK_G2M_CHECKPOINT	190	0.624491	1.84357	1e-10	1.8e-09	1.15789e-09	9295	tags=38%, list=17%, signal=32%	HOXC10/UBE2C/TOP2A/TROAP/KIF4A/MYBL2/CDC20/NEK2/BIRC5/TPX2/CENPA/EXO1/KIF2C/HMGB3/CENPF/AURKB/CDC6/PBK/POLQ/TTK/RAD54L/PLK1/CDC45/NDC80/ESPL1/MKI67/ORC6/CCNB2/HMMR/CCNA2/CDKN3/GINS2/KIF11/KIF15/SLC7A5/CENPE/BUB1/AURKA/KIF23/NUSAP1/MAD2L1/STIL/EZH2/PRC1/CDK1/CDC25A/E2F2/PTTG1/HMGA1/EGF/CHEK1/PTTG3P/PLK4/MCM2/KPNA2/CCNF/LMNB1/TRAIP/CKS1B/UBE2S/TACC3/RACGAP1/E2F1/MCM6/EFNA5/DBF4/E2F3/UCK2/KIF20B/DTY…
HALLMARK_TGF_BETA_SIGNALING	HALLMARK_TGF_BETA_SIGNALING	54	-0.616781	-2.55324	2.175e-08	2.61e-07	1.07834e-07	6808	tags=46%, list=12%, signal=41%	TGFB1/BMPR1A/RAB31/RHOA/SERPINE1/APC/SKI/THBS1/LTBP2/ID1/ID2/TJP1/CDKN1C/WWTR1/SMAD7/KLF10/ID3/JUNB/BMPR2/ENG/SPTBN1/BMP2/PPP1R15A/LEFTY2/SMAD6
HALLMARK_GLYCOLYSIS	HALLMARK_GLYCOLYSIS	196	0.534057	1.56981	3.56727e-06	3.12136e-05	2.06526e-05	15439	tags=52%, list=27%, signal=37%	B3GNT3/MIOX/GPR87/LCT/DEPDC1/HS6ST2/CENPA/KIF20A/EFNA3/EGLN3/HMMR/TFF3/SPAG4/AURKA/ARTN/AK4/CDK1/PPFIA4/B3GAT1/GCLC/KDELR3/CLDN9/IGFBP3/PFKP/ABCB6/PLOD2/CLDN3/CHST4/COL5A1/BIK/CAPN5/NT5E/ALDOB/TPBG/PC/VCAN/SRD5A3/GAPDHS/TGFA/FUT8/ANGPTL4/PKP2/SOX9/SLC16A3/G6PD/LDHA/MET/CHPF/DPYSL4/MIF/B4GALT2/ENO1/ALDOA/FKBP4/GFPT1/CHST6/CTH/PMM2/SLC25A10/DDIT4/TPI1/GALE/SLC25A13/STMN1/B4GALT4/GMPPA/CHPF2/GOT1/IE…
HALLMARK_MYC_TARGETS_V1	HALLMARK_MYC_TARGETS_V1	194	0.517502	1.51912	1.72257e-05	0.00012058	7.9782e-05	24044	tags=77%, list=43%, signal=44%	CDC20/CDC45/CCNA2/MAD2L1/MCM4/NME1/MCM2/KPNA2/TYMS/RFC4/SRPK1/MCM6/PRDX4/CCT3/LDHA/HSPD1/HSPE1/ODC1/MCM7/CCT5/CAD/PCNA/GNL3/CSTF2/ILF2/PABPC1/CBX3/AIMP2/HPRT1/SRM/HDGF/SNRPA1/CYC1/CDK4/EIF3B/MRPL9/RANBP1/XPOT/NOP16/CCT2/PSMB3/NOP56/SNRPG/PSMD14/PRPS2/CTPS1/POLD2/SNRPD1/PSMC4/PGK1/RPS2/LSM2/APEX1/PSMA6/CLNS1A/RRM1/PPM1G/NHP2/XPO1/BUB3/HSP90AB1/KPNB1/SNRPA/VDAC1/RAN/LSM7/SSBP1/NPM1/MCM5/RPLP0/C1QBP…
HALLMARK_IL6_JAK_STAT3_SIGNALING	HALLMARK_IL6_JAK_STAT3_SIGNALING	87	-0.42164	-1.77199	6.51885e-05	0.000380266	0.000251605	6991	tags=41%, list=12%, signal=36%	FAS/TGFB1/CSF1/TLR2/MYD88/TNFRSF1B/CXCL1/IRF1/CD9/IL1R1/IL6ST/IL12RB1/IL17RA/HMOX1/CCR1/IFNGR1/CSF2RB/CD44/PTPN1/IL1B/CSF3R/JUN/IL3RA/MAP3K8/PIK3R5/PLA2G2A/IL18R1/SOCS3/CXCL3/LEPR/A2M/PF4/CNTFR/ACVRL1/IL6/CD36
HALLMARK_PANCREAS_BETA_CELLS	HALLMARK_PANCREAS_BETA_CELLS	40	0.648174	1.70732	0.000301279	0.00150639	0.000996712	9712	tags=50%, list=17%, signal=41%	PDX1/SST/PCSK1/NEUROD1/SYT13/ISL1/SLC2A2/HNF1A/GCG/INSM1/NKX2-2/IAPP/NKX6-1/PAK3/PKLR/PAX4/PCSK2/DCX/DPP4/INS
HALLMARK_ANDROGEN_RESPONSE	HALLMARK_ANDROGEN_RESPONSE	96	-0.358138	-1.60002	0.000822197	0.00359711	0.00238004	7502	tags=32%, list=13%, signal=28%	MYL12A/ABHD2/SLC26A2/NKX3-1/NCOA4/IQGAP2/HERC3/CCND3/DBI/PTK2B/TMPRSS2/STEAP4/SRF/HMGCR/MAK/ZMIZ1/GPD1L/IDI1/PIAS1/B2M/TSC22D1/SCD/HMGCS1/DHCR24/AKAP12/INSIG1/SGK1/LIFR/KLK3/ADAMTS1/PTPN21
HALLMARK_CHOLESTEROL_HOMEOSTASIS	HALLMARK_CHOLESTEROL_HOMEOSTASIS	73	-0.379445	-1.62051	0.00254068	0.00988044	0.00653743	5469	tags=32%, list=10%, signal=28%	LGALS3/CPEB2/ANXA5/ALCAM/ACSS2/CD9/SREBF2/PNRC1/HMGCR/IDI1/LSS/NFIL3/SCD/CYP51A1/STARD4/HMGCS1/CXCL16/SEMA3B/PPARG/ATF3/FABP5/LPL/LDLR
HALLMARK_SPERMATOGENESIS	HALLMARK_SPERMATOGENESIS	132	0.471387	1.35689	0.0061905	0.0216668	0.0143359	3373	tags=20%, list=6%, signal=19%	ADAM2/TUBA3C/YBX2/NAA11/DMRT1/MTNR1A/GAD1/NEK2/KIF2C/THEG/TTK/CCNB2/NCAPH/CDKN3/SCG5/TNNI3/DDX4/ACRV1/BUB1/AURKA/EZH2/CDK1/SLC2A5/NEFH/PCSK1N/RPL39L
HALLMARK_MYC_TARGETS_V2	HALLMARK_MYC_TARGETS_V2	58	0.550635	1.514	0.00789115	0.0251082	0.016613	20708	tags=78%, list=37%, signal=49%	PLK1/MCM4/PLK4/SORD/IPO4/HSPD1/HSPE1/BYSL/PUS1/EXOSC5/TFB2M/GNL3/NOP2/TBRG4/CBX3/AIMP2/SRM/CDK4/MRTO4/PRMT3/NOP16/DCTPP1/NOP56/UNG/UTP20/WDR74/NPM1/MCM5/SLC29A2/IMP4/TCOF1/WDR43/NOLC1/RRP12/MYBBP1A/PA2G4/NIP7/PHB/NOC4L/SUPV3L1/MPHOSPH10/PPAN/PES1/FARSA/RRP9
