# Supplementary material for: Expression patterns of platinum resistance-related genes in lung adenocarcinoma and related clinical value models
Source: Front Genet. 2022 Nov 24;13:993322. doi: 10.3389/fgene.2022.993322 (PMC9730711; doi:10.3389/fgene.2022.993322)
Supplement: Supplementary file 2 [file Table1.XLSX]

## Sheet: Basic information of datasets
# Table 1 Basic information of datasets
	TCGA-LUAD	GSE26939
Organism	Homo sapiens	Homo sapiens
Experiment type	Expression profiling by high throughput	Expression profiling by array
Data type	mRNA expression	mRNA expression
	miRNA expression	clinical data
	clinical data
Platforms	Illumina	GPL9053
Sample Number
No. of mRNA expression	585	116
No. of survival data	738	115
No. of samples common to mRNA expression data and survival data	572	115
Status of samples of survival data
Alive	469	49
Dead	269	66
Status of samples common to both mRNA expression data and survival data
Alive	361	49
Dead	211	66
